# Supplementary material for: Higher miR‐543 levels correlate with lower STK31 expression and longer pancreatic cancer survival
Source: Cancer Med. 2020 Oct 30;9(24):9632–40. doi: 10.1002/cam4.3559 (PMC7774731; doi:10.1002/cam4.3559)
Supplement: Supplementary file 1 — Table S1 [file CAM4-9-9632-s001.xlsx]

## Sheet: miRDB
Target Rank	Target Score	miRNA Name	Gene Symbol	Gene Description
310	81	hsa-miR-543	43526	mitochondrial amidoxime reducing component 2
367	78	hsa-miR-543	43530	membrane associated ring-CH-type finger 6
596	69	hsa-miR-543	43711	septin 3
426	76	hsa-miR-543	AASDHPPT	aminoadipate-semialdehyde dehydrogenase-phosphopantetheinyl transferase
370	78	hsa-miR-543	AASS	aminoadipate-semialdehyde synthase
917	58	hsa-miR-543	ABCA10	ATP binding cassette subfamily A member 10
543	71	hsa-miR-543	ABCB11	ATP binding cassette subfamily B member 11
892	58	hsa-miR-543	ABCD2	ATP binding cassette subfamily D member 2
48	95	hsa-miR-543	ABHD13	abhydrolase domain containing 13
942	57	hsa-miR-543	ABHD18	abhydrolase domain containing 18
453	74	hsa-miR-543	ABRA	actin binding Rho activating protein
391	77	hsa-miR-543	ACBD3	acyl-CoA binding domain containing 3
656	66	hsa-miR-543	ACSL4	acyl-CoA synthetase long chain family member 4
486	73	hsa-miR-543	ACTL6A	actin like 6A
219	85	hsa-miR-543	ACVR1C	activin A receptor type 1C
896	58	hsa-miR-543	ACVR2A	activin A receptor type 2A
1047	54	hsa-miR-543	ACVR2B	activin A receptor type 2B
212	86	hsa-miR-543	ACYP1	acylphosphatase 1
831	60	hsa-miR-543	ADAM12	ADAM metallopeptidase domain 12
695	65	hsa-miR-543	ADAM22	ADAM metallopeptidase domain 22
409	76	hsa-miR-543	ADAM23	ADAM metallopeptidase domain 23
49	95	hsa-miR-543	ADAM9	ADAM metallopeptidase domain 9
530	71	hsa-miR-543	ADARB2	adenosine deaminase, RNA specific B2 (inactive)
710	64	hsa-miR-543	ADAT2	adenosine deaminase, tRNA specific 2
355	79	hsa-miR-543	ADD3	adducin 3
773	62	hsa-miR-543	ADGRA2	adhesion G protein-coupled receptor A2
163	88	hsa-miR-543	ADGRB3	adhesion G protein-coupled receptor B3
597	69	hsa-miR-543	AGFG1	ArfGAP with FG repeats 1
704	64	hsa-miR-543	AGL	amylo-alpha-1, 6-glucosidase, 4-alpha-glucanotransferase
716	64	hsa-miR-543	AGPAT3	1-acylglycerol-3-phosphate O-acyltransferase 3
1197	50	hsa-miR-543	AGPAT5	1-acylglycerol-3-phosphate O-acyltransferase 5
491	73	hsa-miR-543	AGR2	anterior gradient 2, protein disulphide isomerase family member
198	86	hsa-miR-543	AHCTF1	AT-hook containing transcription factor 1
425	76	hsa-miR-543	AK3	adenylate kinase 3
1150	51	hsa-miR-543	AKAP11	A-kinase anchoring protein 11
819	61	hsa-miR-543	AKAP12	A-kinase anchoring protein 12
1043	54	hsa-miR-543	AKAP17A	A-kinase anchoring protein 17A
281	82	hsa-miR-543	AKAP5	A-kinase anchoring protein 5
137	90	hsa-miR-543	AKAP6	A-kinase anchoring protein 6
282	82	hsa-miR-543	AKAP7	A-kinase anchoring protein 7
322	81	hsa-miR-543	ALDH9A1	aldehyde dehydrogenase 9 family member A1
194	87	hsa-miR-543	AMER2	APC membrane recruitment protein 2
395	77	hsa-miR-543	ANGPT2	angiopoietin 2
57	95	hsa-miR-543	ANKRD13C	ankyrin repeat domain 13C
744	63	hsa-miR-543	ANKRD26	ankyrin repeat domain 26
248	84	hsa-miR-543	ANKRD50	ankyrin repeat domain 50
853	60	hsa-miR-543	ANKS1B	ankyrin repeat and sterile alpha motif domain containing 1B
11	99	hsa-miR-543	ANO5	anoctamin 5
779	62	hsa-miR-543	API5	apoptosis inhibitor 5
555	70	hsa-miR-543	APPBP2	amyloid beta precursor protein binding protein 2
89	93	hsa-miR-543	AQP4	aquaporin 4
1127	52	hsa-miR-543	ARFGEF2	ADP ribosylation factor guanine nucleotide exchange factor 2
676	65	hsa-miR-543	ARHGAP12	Rho GTPase activating protein 12
793	62	hsa-miR-543	ARHGAP18	Rho GTPase activating protein 18
946	57	hsa-miR-543	ARHGAP26	Rho GTPase activating protein 26
438	75	hsa-miR-543	ARHGAP29	Rho GTPase activating protein 29
487	73	hsa-miR-543	ARHGAP32	Rho GTPase activating protein 32
1165	51	hsa-miR-543	ARHGAP5	Rho GTPase activating protein 5
271	82	hsa-miR-543	ARHGEF26	Rho guanine nucleotide exchange factor 26
152	89	hsa-miR-543	ARHGEF3	Rho guanine nucleotide exchange factor 3
1074	53	hsa-miR-543	ARHGEF7	Rho guanine nucleotide exchange factor 7
547	71	hsa-miR-543	ARID3B	AT-rich interaction domain 3B
389	77	hsa-miR-543	ARIH1	ariadne RBR E3 ubiquitin protein ligase 1
591	69	hsa-miR-543	ARL4A	ADP ribosylation factor like GTPase 4A
131	90	hsa-miR-543	ARL5A	ADP ribosylation factor like GTPase 5A
1159	51	hsa-miR-543	ARL6IP1	ADP ribosylation factor like GTPase 6 interacting protein 1
336	80	hsa-miR-543	ARMC8	armadillo repeat containing 8
308	81	hsa-miR-543	ARNT2	aryl hydrocarbon receptor nuclear translocator 2
972	56	hsa-miR-543	ASAP2	ArfGAP with SH3 domain, ankyrin repeat and PH domain 2
1131	52	hsa-miR-543	ASRGL1	asparaginase like 1
950	57	hsa-miR-543	ASXL3	ASXL transcriptional regulator 3
320	81	hsa-miR-543	ATG5	autophagy related 5
327	80	hsa-miR-543	ATL2	atlastin GTPase 2
191	87	hsa-miR-543	ATP10A	ATPase phospholipid transporting 10A (putative)
839	60	hsa-miR-543	ATP11A	ATPase phospholipid transporting 11A
747	63	hsa-miR-543	ATP11C	ATPase phospholipid transporting 11C
149	89	hsa-miR-543	ATP1B1	ATPase Na+/K+ transporting subunit beta 1
666	65	hsa-miR-543	ATP2B1	ATPase plasma membrane Ca2+ transporting 1
898	58	hsa-miR-543	ATP6V1A	ATPase H+ transporting V1 subunit A
698	64	hsa-miR-543	ATP6V1B2	ATPase H+ transporting V1 subunit B2
541	71	hsa-miR-543	ATP6V1C2	ATPase H+ transporting V1 subunit C2
412	76	hsa-miR-543	ATXN1	ataxin 1
858	59	hsa-miR-543	ATXN3	ataxin 3
441	75	hsa-miR-543	ATXN7	ataxin 7
188	87	hsa-miR-543	AVPR1A	arginine vasopressin receptor 1A
109	91	hsa-miR-543	B3GALT1	beta-1,3-galactosyltransferase 1
454	74	hsa-miR-543	B3GNT5	UDP-GlcNAc:betaGal beta-1,3-N-acetylglucosaminyltransferase 5
688	65	hsa-miR-543	B4GALT6	beta-1,4-galactosyltransferase 6
63	95	hsa-miR-543	BACH2	BTB domain and CNC homolog 2
814	61	hsa-miR-543	BANK1	B cell scaffold protein with ankyrin repeats 1
667	65	hsa-miR-543	BARD1	BRCA1 associated RING domain 1
209	86	hsa-miR-543	BAZ2B	bromodomain adjacent to zinc finger domain 2B
701	64	hsa-miR-543	BCL11A	BCL11A, BAF complex component
289	82	hsa-miR-543	BCL6B	BCL6B, transcription repressor
869	59	hsa-miR-543	BCL7A	BCL7A, BAF complex component
1190	50	hsa-miR-543	BEND3	BEN domain containing 3
974	56	hsa-miR-543	BEND7	BEN domain containing 7
1183	50	hsa-miR-543	BEX2	brain expressed X-linked 2
419	76	hsa-miR-543	BHLHE40	basic helix-loop-helix family member e40
1039	54	hsa-miR-543	BICC1	BicC family RNA binding protein 1
81	93	hsa-miR-543	BIRC6	baculoviral IAP repeat containing 6
68	94	hsa-miR-543	BMP2K	BMP2 inducible kinase
838	60	hsa-miR-543	BNC2	basonuclin 2
1117	52	hsa-miR-543	BPTF	bromodomain PHD finger transcription factor
96	93	hsa-miR-543	BRD1	bromodomain containing 1
494	73	hsa-miR-543	BRWD1	bromodomain and WD repeat domain containing 1
344	79	hsa-miR-543	BTAF1	B-TFIID TATA-box binding protein associated factor 1
410	76	hsa-miR-543	BTBD3	BTB domain containing 3
865	59	hsa-miR-543	BTF3L4	basic transcription factor 3 like 4
1148	51	hsa-miR-543	C10orf67	chromosome 10 open reading frame 67
451	75	hsa-miR-543	C12orf56	chromosome 12 open reading frame 56
1040	54	hsa-miR-543	C12orf66	chromosome 12 open reading frame 66
242	84	hsa-miR-543	C15orf48	chromosome 15 open reading frame 48
440	75	hsa-miR-543	C15orf56	chromosome 15 open reading frame 56
1076	53	hsa-miR-543	C16orf72	chromosome 16 open reading frame 72
147	89	hsa-miR-543	C16orf95	chromosome 16 open reading frame 95
250	83	hsa-miR-543	C17orf51	chromosome 17 open reading frame 51
113	91	hsa-miR-543	C19orf12	chromosome 19 open reading frame 12
1177	51	hsa-miR-543	C1GALT1	core 1 synthase, glycoprotein-N-acetylgalactosamine 3-beta-galactosyltransferase 1
437	75	hsa-miR-543	C1orf141	chromosome 1 open reading frame 141
697	64	hsa-miR-543	C1orf52	chromosome 1 open reading frame 52
167	88	hsa-miR-543	C21orf91	chromosome 21 open reading frame 91
968	56	hsa-miR-543	C2CD4B	C2 calcium dependent domain containing 4B
742	63	hsa-miR-543	C2orf68	chromosome 2 open reading frame 68
333	80	hsa-miR-543	C2orf69	chromosome 2 open reading frame 69
1139	52	hsa-miR-543	C3orf14	chromosome 3 open reading frame 14
1203	50	hsa-miR-543	C5	complement C5
249	83	hsa-miR-543	C5AR1	complement C5a receptor 1
222	85	hsa-miR-543	C5orf30	chromosome 5 open reading frame 30
986	55	hsa-miR-543	C7orf57	chromosome 7 open reading frame 57
1051	54	hsa-miR-543	C8orf34	chromosome 8 open reading frame 34
956	56	hsa-miR-543	C8orf44-SGK3	C8orf44-SGK3 readthrough
1201	50	hsa-miR-543	C8orf59	chromosome 8 open reading frame 59
781	62	hsa-miR-543	CAB39	calcium binding protein 39
982	55	hsa-miR-543	CACHD1	cache domain containing 1
671	65	hsa-miR-543	CACNA1E	calcium voltage-gated channel subunit alpha1 E
348	79	hsa-miR-543	CACNB2	calcium voltage-gated channel auxiliary subunit beta 2
153	89	hsa-miR-543	CACNB4	calcium voltage-gated channel auxiliary subunit beta 4
1110	52	hsa-miR-543	CACUL1	CDK2 associated cullin domain 1
377	78	hsa-miR-543	CADM1	cell adhesion molecule 1
84	93	hsa-miR-543	CADM2	cell adhesion molecule 2
546	71	hsa-miR-543	CALB1	calbindin 1
101	92	hsa-miR-543	CALHM4	calcium homeostasis modulator family member 4
586	69	hsa-miR-543	CALM3	calmodulin 3
1070	53	hsa-miR-543	CAMK1D	calcium/calmodulin dependent protein kinase ID
1017	55	hsa-miR-543	CAMK2G	calcium/calmodulin dependent protein kinase II gamma
832	60	hsa-miR-543	CAND1	cullin associated and neddylation dissociated 1
987	55	hsa-miR-543	CAPRIN1	cell cycle associated protein 1
675	65	hsa-miR-543	CARD8	caspase recruitment domain family member 8
136	90	hsa-miR-543	CASK	calcium/calmodulin dependent serine protein kinase
964	56	hsa-miR-543	CATSPERB	cation channel sperm associated auxiliary subunit beta
911	58	hsa-miR-543	CBL	Cbl proto-oncogene
690	65	hsa-miR-543	CBLB	Cbl proto-oncogene B
184	87	hsa-miR-543	CBLL1	Cbl proto-oncogene like 1
829	60	hsa-miR-543	CBX3	chromobox 3
1184	50	hsa-miR-543	CC2D2B	coiled-coil and C2 domain containing 2B
307	81	hsa-miR-543	CCAR1	cell division cycle and apoptosis regulator 1
570	70	hsa-miR-543	CCBE1	collagen and calcium binding EGF domains 1
619	68	hsa-miR-543	CCDC103	coiled-coil domain containing 103
288	82	hsa-miR-543	CCDC112	coiled-coil domain containing 112
79	93	hsa-miR-543	CCDC117	coiled-coil domain containing 117
1050	54	hsa-miR-543	CCDC126	coiled-coil domain containing 126
127	90	hsa-miR-543	CCDC141	coiled-coil domain containing 141
357	79	hsa-miR-543	CCDC144NL	coiled-coil domain containing 144 family, N-terminal like
874	59	hsa-miR-543	CCDC151	coiled-coil domain containing 151
502	72	hsa-miR-543	CCDC42	coiled-coil domain containing 42
785	62	hsa-miR-543	CCDC85A	coiled-coil domain containing 85A
241	84	hsa-miR-543	CCDC88C	coiled-coil domain containing 88C
645	67	hsa-miR-543	CCN1	cellular communication network factor 1
738	63	hsa-miR-543	CCN2	cellular communication network factor 2
462	74	hsa-miR-543	CCNJ	cyclin J
490	73	hsa-miR-543	CCP110	centriolar coiled-coil protein 110
1032	55	hsa-miR-543	CCR3	C-C motif chemokine receptor 3
1094	53	hsa-miR-543	CCR6	C-C motif chemokine receptor 6
745	63	hsa-miR-543	CCSER2	coiled-coil serine rich protein 2
516	72	hsa-miR-543	CCT8L2	chaperonin containing TCP1 subunit 8 like 2
325	80	hsa-miR-543	CD163	CD163 molecule
808	61	hsa-miR-543	CD2AP	CD2 associated protein
237	84	hsa-miR-543	CD302	CD302 molecule
804	61	hsa-miR-543	CD48	CD48 molecule
1073	53	hsa-miR-543	CDC14B	cell division cycle 14B
343	79	hsa-miR-543	CDC20B	cell division cycle 20B
1181	51	hsa-miR-543	CDH11	cadherin 11
632	67	hsa-miR-543	CDH13	cadherin 13
86	93	hsa-miR-543	CDH2	cadherin 2
72	94	hsa-miR-543	CDH8	cadherin 8
1187	50	hsa-miR-543	CDK14	cyclin dependent kinase 14
1163	51	hsa-miR-543	CDK6	cyclin dependent kinase 6
914	58	hsa-miR-543	CDKN1B	cyclin dependent kinase inhibitor 1B
1120	52	hsa-miR-543	CEBPG	CCAAT enhancer binding protein gamma
428	76	hsa-miR-543	CEP350	centrosomal protein 350
110	91	hsa-miR-543	CEP97	centrosomal protein 97
824	60	hsa-miR-543	CEPT1	choline/ethanolamine phosphotransferase 1
447	75	hsa-miR-543	CER1	cerberus 1, DAN family BMP antagonist
935	57	hsa-miR-543	CFAP47	cilia and flagella associated protein 47
172	88	hsa-miR-543	CGGBP1	CGG triplet repeat binding protein 1
821	61	hsa-miR-543	CHCHD7	coiled-coil-helix-coiled-coil-helix domain containing 7
922	58	hsa-miR-543	CHEK1	checkpoint kinase 1
298	81	hsa-miR-543	CHML	CHM like, Rab escort protein 2
421	76	hsa-miR-543	CHSY3	chondroitin sulfate synthase 3
501	72	hsa-miR-543	CLEC12A	C-type lectin domain family 12 member A
590	69	hsa-miR-543	CLMN	calmin
144	89	hsa-miR-543	CLOCK	clock circadian regulator
1153	51	hsa-miR-543	CLPX	caseinolytic mitochondrial matrix peptidase chaperone subunit
1014	55	hsa-miR-543	CLUAP1	clusterin associated protein 1
379	78	hsa-miR-543	CNKSR2	connector enhancer of kinase suppressor of Ras 2
418	76	hsa-miR-543	CNNM2	cyclin and CBS domain divalent metal cation transport mediator 2
1137	52	hsa-miR-543	CNOT4	CCR4-NOT transcription complex subunit 4
554	70	hsa-miR-543	CNOT6L	CCR4-NOT transcription complex subunit 6 like
205	86	hsa-miR-543	CNTNAP3	contactin associated protein like 3
254	83	hsa-miR-543	CNTNAP3B	contactin associated protein like 3B
1162	51	hsa-miR-543	COBL	cordon-bleu WH2 repeat protein
989	55	hsa-miR-543	COL11A1	collagen type XI alpha 1 chain
1079	53	hsa-miR-543	COL16A1	collagen type XVI alpha 1 chain
197	87	hsa-miR-543	COLEC10	collectin subfamily member 10
1158	51	hsa-miR-543	COLQ	collagen like tail subunit of asymmetric acetylcholinesterase
233	84	hsa-miR-543	COPS2	COP9 signalosome subunit 2
444	75	hsa-miR-543	COQ8A	coenzyme Q8A
319	81	hsa-miR-543	COX11	cytochrome c oxidase copper chaperone COX11
1099	53	hsa-miR-543	COX7A2L	cytochrome c oxidase subunit 7A2 like
672	65	hsa-miR-543	CP	ceruloplasmin
783	62	hsa-miR-543	CPD	carboxypeptidase D
589	69	hsa-miR-543	CPEB2	cytoplasmic polyadenylation element binding protein 2
652	66	hsa-miR-543	CPEB4	cytoplasmic polyadenylation element binding protein 4
1193	50	hsa-miR-543	CPOX	coproporphyrinogen oxidase
603	68	hsa-miR-543	CPSF6	cleavage and polyadenylation specific factor 6
59	95	hsa-miR-543	CREB1	cAMP responsive element binding protein 1
628	67	hsa-miR-543	CREB5	cAMP responsive element binding protein 5
981	55	hsa-miR-543	CREBBP	CREB binding protein
1103	53	hsa-miR-543	CREBL2	cAMP responsive element binding protein like 2
121	90	hsa-miR-543	CREBRF	CREB3 regulatory factor
190	87	hsa-miR-543	CREG2	cellular repressor of E1A stimulated genes 2
852	60	hsa-miR-543	CRNDE	colorectal neoplasia differentially expressed
856	60	hsa-miR-543	CSDE1	cold shock domain containing E1
762	63	hsa-miR-543	CSMD3	CUB and Sushi multiple domains 3
291	81	hsa-miR-543	CSRP3	cysteine and glycine rich protein 3
857	59	hsa-miR-543	CTBS	chitobiase
1152	51	hsa-miR-543	CTCF	CCCTC-binding factor
55	95	hsa-miR-543	CTDSPL	CTD small phosphatase like
359	79	hsa-miR-543	CTNNA1	catenin alpha 1
226	85	hsa-miR-543	CTSC	cathepsin C
186	87	hsa-miR-543	CTTNBP2NL	CTTNBP2 N-terminal like
1069	53	hsa-miR-543	CUBN	cubilin
899	58	hsa-miR-543	CUL3	cullin 3
1205	50	hsa-miR-543	CUL4B	cullin 4B
1056	54	hsa-miR-543	CXADR	CXADR, Ig-like cell adhesion molecule
1012	55	hsa-miR-543	CXCL9	C-X-C motif chemokine ligand 9
46	96	hsa-miR-543	CYB5R4	cytochrome b5 reductase 4
211	86	hsa-miR-543	CYP26B1	cytochrome P450 family 26 subfamily B member 1
58	95	hsa-miR-543	DACH1	dachshund family transcription factor 1
465	74	hsa-miR-543	DAD1	defender against cell death 1
1146	52	hsa-miR-543	DBX2	developing brain homeobox 2
471	73	hsa-miR-543	DCAF11	DDB1 and CUL4 associated factor 11
176	88	hsa-miR-543	DCLK1	doublecortin like kinase 1
138	90	hsa-miR-543	DCP1A	decapping mRNA 1A
790	62	hsa-miR-543	DCP2	decapping mRNA 2
1115	52	hsa-miR-543	DCUN1D1	defective in cullin neddylation 1 domain containing 1
493	73	hsa-miR-543	DDX46	DEAD-box helicase 46
485	73	hsa-miR-543	DDX52	DExD-box helicase 52
518	72	hsa-miR-543	DEK	DEK proto-oncogene
741	63	hsa-miR-543	DENND4C	DENN domain containing 4C
1126	52	hsa-miR-543	DEPTOR	DEP domain containing MTOR interacting protein
1182	50	hsa-miR-543	DGAT2	diacylglycerol O-acyltransferase 2
1122	52	hsa-miR-543	DGKB	diacylglycerol kinase beta
264	83	hsa-miR-543	DHRS9	dehydrogenase/reductase 9
227	85	hsa-miR-543	DHX15	DEAH-box helicase 15
382	78	hsa-miR-543	DIP2C	disco interacting protein 2 homolog C
605	68	hsa-miR-543	DIS3L	DIS3 like exosome 3'-5' exoribonuclease
641	67	hsa-miR-543	DISC1	DISC1 scaffold protein
740	63	hsa-miR-543	DLEU7	deleted in lymphocytic leukemia 7
221	85	hsa-miR-543	DLX1	distal-less homeobox 1
373	78	hsa-miR-543	DLX5	distal-less homeobox 5
185	87	hsa-miR-543	DMRT3	doublesex and mab-3 related transcription factor 3
780	62	hsa-miR-543	DMRTA2	DMRT like family A2
3	99	hsa-miR-543	DMXL2	Dmx like 2
477	73	hsa-miR-543	DNAH8	dynein axonemal heavy chain 8
931	57	hsa-miR-543	DNAJB1	DnaJ heat shock protein family (Hsp40) member B1
528	71	hsa-miR-543	DNAJB14	DnaJ heat shock protein family (Hsp40) member B14
393	77	hsa-miR-543	DNAJC10	DnaJ heat shock protein family (Hsp40) member C10
708	64	hsa-miR-543	DNAJC25	DnaJ heat shock protein family (Hsp40) member C25
1104	53	hsa-miR-543	DNAJC27	DnaJ heat shock protein family (Hsp40) member C27
1045	54	hsa-miR-543	DNAL1	dynein axonemal light chain 1
576	69	hsa-miR-543	DOCK10	dedicator of cytokinesis 10
630	67	hsa-miR-543	DOCK7	dedicator of cytokinesis 7
104	92	hsa-miR-543	DOP1B	DOP1 leucine zipper like protein B
845	60	hsa-miR-543	DPP10	dipeptidyl peptidase like 10
112	91	hsa-miR-543	DPY19L3	dpy-19 like C-mannosyltransferase 3
483	73	hsa-miR-543	DPY19L4	dpy-19 like 4
1084	53	hsa-miR-543	DSE	dermatan sulfate epimerase
692	65	hsa-miR-543	DUSP22	dual specificity phosphatase 22
27	97	hsa-miR-543	DYNC1LI2	dynein cytoplasmic 1 light intermediate chain 2
481	73	hsa-miR-543	DYNLRB1	dynein light chain roadblock-type 1
908	58	hsa-miR-543	DYRK2	dual specificity tyrosine phosphorylation regulated kinase 2
170	88	hsa-miR-543	E2F7	E2F transcription factor 7
474	73	hsa-miR-543	EBF2	EBF transcription factor 2
625	67	hsa-miR-543	EDIL3	EGF like repeats and discoidin domains 3
100	92	hsa-miR-543	EEA1	early endosome antigen 1
705	64	hsa-miR-543	EEF1AKMT2	EEF1A lysine methyltransferase 2
737	63	hsa-miR-543	EEF1E1	eukaryotic translation elongation factor 1 epsilon 1
368	78	hsa-miR-543	EEF2KMT	eukaryotic elongation factor 2 lysine methyltransferase
326	80	hsa-miR-543	EIF1	eukaryotic translation initiation factor 1
214	85	hsa-miR-543	EIF4A2	eukaryotic translation initiation factor 4A2
943	57	hsa-miR-543	EIF5A2	eukaryotic translation initiation factor 5A2
506	72	hsa-miR-543	ELAVL2	ELAV like RNA binding protein 2
1125	52	hsa-miR-543	ELMOD2	ELMO domain containing 2
1156	51	hsa-miR-543	ELMSAN1	ELM2 and Myb/SANT domain containing 1
553	70	hsa-miR-543	ELOC	elongin C
126	90	hsa-miR-543	ELOVL2	ELOVL fatty acid elongase 2
1018	55	hsa-miR-543	EMSY	EMSY, BRCA2 interacting transcriptional repressor
789	62	hsa-miR-543	ENDOD1	endonuclease domain containing 1
731	63	hsa-miR-543	ENTPD4	ectonucleoside triphosphate diphosphohydrolase 4
1119	52	hsa-miR-543	EPHB1	EPH receptor B1
70	94	hsa-miR-543	EPS8	epidermal growth factor receptor pathway substrate 8
91	93	hsa-miR-543	EREG	epiregulin
361	79	hsa-miR-543	ERLIN2	ER lipid raft associated 2
646	67	hsa-miR-543	ERMAP	erythroblast membrane associated protein (Scianna blood group)
535	71	hsa-miR-543	ERO1A	endoplasmic reticulum oxidoreductase 1 alpha
1080	53	hsa-miR-543	ERO1B	endoplasmic reticulum oxidoreductase 1 beta
693	65	hsa-miR-543	ESYT2	extended synaptotagmin 2
482	73	hsa-miR-543	ETNK1	ethanolamine kinase 1
575	69	hsa-miR-543	ETV1	ETS variant 1
841	60	hsa-miR-543	EVI5	ecotropic viral integration site 5
727	64	hsa-miR-543	EXD1	exonuclease 3'-5' domain containing 1
861	59	hsa-miR-543	EXOC2	exocyst complex component 2
217	85	hsa-miR-543	EYA1	EYA transcriptional coactivator and phosphatase 1
430	76	hsa-miR-543	EYA4	EYA transcriptional coactivator and phosphatase 4
636	67	hsa-miR-543	EYS	eyes shut homolog
897	58	hsa-miR-543	FADS1	fatty acid desaturase 1
263	83	hsa-miR-543	FAM102A	family with sequence similarity 102 member A
142	89	hsa-miR-543	FAM117A	family with sequence similarity 117 member A
272	82	hsa-miR-543	FAM133B	family with sequence similarity 133 member B
736	63	hsa-miR-543	FAM135A	family with sequence similarity 135 member A
305	81	hsa-miR-543	FAM13B	family with sequence similarity 13 member B
201	86	hsa-miR-543	FAM160A1	family with sequence similarity 160 member A1
90	93	hsa-miR-543	FAM160A2	family with sequence similarity 160 member A2
401	77	hsa-miR-543	FAM169A	family with sequence similarity 169 member A
1200	50	hsa-miR-543	FAM189B	family with sequence similarity 189 member B
854	60	hsa-miR-543	FAM199X	family with sequence similarity 199, X-linked
843	60	hsa-miR-543	FAM204A	family with sequence similarity 204 member A
1021	55	hsa-miR-543	FAM210A	family with sequence similarity 210 member A
872	59	hsa-miR-543	FAM222A	family with sequence similarity 222 member A
722	64	hsa-miR-543	FAM24A	family with sequence similarity 24 member A
730	63	hsa-miR-543	FAM3C	family with sequence similarity 3 member C
315	81	hsa-miR-543	FAM84B	family with sequence similarity 84 member B
374	78	hsa-miR-543	FAN1	FANCD2 and FANCI associated nuclease 1
78	94	hsa-miR-543	FASTKD1	FAST kinase domains 1
1090	53	hsa-miR-543	FAT3	FAT atypical cadherin 3
977	56	hsa-miR-543	FBXL3	F-box and leucine rich repeat protein 3
777	62	hsa-miR-543	FBXO33	F-box protein 33
1	100	hsa-miR-543	FBXO34	F-box protein 34
1168	51	hsa-miR-543	FBXO47	F-box protein 47
439	75	hsa-miR-543	FBXO5	F-box protein 5
640	67	hsa-miR-543	FBXW2	F-box and WD repeat domain containing 2
750	63	hsa-miR-543	FCHO2	FCH domain only 2
885	59	hsa-miR-543	FDFT1	farnesyl-diphosphate farnesyltransferase 1
806	61	hsa-miR-543	FGD4	FYVE, RhoGEF and PH domain containing 4
317	81	hsa-miR-543	FGF12	fibroblast growth factor 12
352	79	hsa-miR-543	FGFR2	fibroblast growth factor receptor 2
28	96	hsa-miR-543	FIGN	fidgetin, microtubule severing factor
328	80	hsa-miR-543	FKBP4	FKBP prolyl isomerase 4
993	55	hsa-miR-543	FLVCR1	feline leukemia virus subgroup C cellular receptor 1
19	98	hsa-miR-543	FMNL2	formin like 2
1109	52	hsa-miR-543	FNBP1	formin binding protein 1
560	70	hsa-miR-543	FNDC3B	fibronectin type III domain containing 3B
510	72	hsa-miR-543	FNIP2	folliculin interacting protein 2
592	69	hsa-miR-543	FOS	Fos proto-oncogene, AP-1 transcription factor subunit
1175	51	hsa-miR-543	FOXD3	forkhead box D3
388	77	hsa-miR-543	FOXP1	forkhead box P1
158	88	hsa-miR-543	FOXP2	forkhead box P2
580	69	hsa-miR-543	FPGT-TNNI3K	FPGT-TNNI3K readthrough
949	57	hsa-miR-543	FPR2	formyl peptide receptor 2
545	71	hsa-miR-543	FRMD7	FERM domain containing 7
654	66	hsa-miR-543	FRMD8	FERM domain containing 8
255	83	hsa-miR-543	FRYL	FRY like transcription coactivator
525	72	hsa-miR-543	FSD1L	fibronectin type III and SPRY domain containing 1 like
478	73	hsa-miR-543	FUT9	fucosyltransferase 9
436	75	hsa-miR-543	FYB1	FYN binding protein 1
215	85	hsa-miR-543	FZD4	frizzled class receptor 4
1118	52	hsa-miR-543	G3BP1	G3BP stress granule assembly factor 1
360	79	hsa-miR-543	GAB1	GRB2 associated binding protein 1
98	92	hsa-miR-543	GABRA1	gamma-aminobutyric acid type A receptor alpha1 subunit
318	81	hsa-miR-543	GABRB2	gamma-aminobutyric acid type A receptor beta2 subunit
660	66	hsa-miR-543	GAL3ST1	galactose-3-O-sulfotransferase 1
665	65	hsa-miR-543	GALNT1	polypeptide N-acetylgalactosaminyltransferase 1
306	81	hsa-miR-543	GALNT3	polypeptide N-acetylgalactosaminyltransferase 3
155	89	hsa-miR-543	GAPVD1	GTPase activating protein and VPS9 domains 1
1092	53	hsa-miR-543	GATA2	GATA binding protein 2
196	87	hsa-miR-543	GATM	glycine amidinotransferase
329	80	hsa-miR-543	GBP1	guanylate binding protein 1
258	83	hsa-miR-543	GDA	guanine deaminase
340	80	hsa-miR-543	GDAP2	ganglioside induced differentiation associated protein 2
602	68	hsa-miR-543	GFPT1	glutamine--fructose-6-phosphate transaminase 1
51	95	hsa-miR-543	GHITM	growth hormone inducible transmembrane protein
200	86	hsa-miR-543	GID4	GID complex subunit 4 homolog
796	61	hsa-miR-543	GK	glycerol kinase
225	85	hsa-miR-543	GK5	glycerol kinase 5
700	64	hsa-miR-543	GLRA3	glycine receptor alpha 3
664	65	hsa-miR-543	GLRX	glutaredoxin
706	64	hsa-miR-543	GLS	glutaminase
769	62	hsa-miR-543	GLT6D1	glycosyltransferase 6 domain containing 1
644	67	hsa-miR-543	GLYCTK	glycerate kinase
958	56	hsa-miR-543	GNA12	G protein subunit alpha 12
496	73	hsa-miR-543	GNA14	G protein subunit alpha 14
930	57	hsa-miR-543	GNAQ	G protein subunit alpha q
828	60	hsa-miR-543	GNB1	G protein subunit beta 1
135	90	hsa-miR-543	GOLGA6L10	golgin A6 family-like 10
18	98	hsa-miR-543	GOLGA6L4	golgin A6 family-like 4
129	90	hsa-miR-543	GOLGA6L9	golgin A6 family-like 9
111	91	hsa-miR-543	GOLGA8A	golgin A8 family member A
166	88	hsa-miR-543	GOLGA8B	golgin A8 family member B
33	96	hsa-miR-543	GOLGA8H	golgin A8 family member H
32	96	hsa-miR-543	GOLGA8J	golgin A8 family member J
47	96	hsa-miR-543	GOLGA8K	golgin A8 family member K
34	96	hsa-miR-543	GOLGA8M	golgin A8 family member M
45	96	hsa-miR-543	GOLGA8N	golgin A8 family member N
38	96	hsa-miR-543	GOLGA8O	golgin A8 family member O
44	96	hsa-miR-543	GOLGA8R	golgin A8 family member R
757	63	hsa-miR-543	GOPC	golgi associated PDZ and coiled-coil motif containing
799	61	hsa-miR-543	GOT2	glutamic-oxaloacetic transaminase 2
342	79	hsa-miR-543	GP5	glycoprotein V platelet
998	55	hsa-miR-543	GPATCH11	G-patch domain containing 11
97	92	hsa-miR-543	GPBP1	GC-rich promoter binding protein 1
7	99	hsa-miR-543	GPCPD1	glycerophosphocholine phosphodiesterase 1
689	65	hsa-miR-543	GPR137B	G protein-coupled receptor 137B
1172	51	hsa-miR-543	GPR137C	G protein-coupled receptor 137C
488	73	hsa-miR-543	GPR26	G protein-coupled receptor 26
877	59	hsa-miR-543	GPR3	G protein-coupled receptor 3
711	64	hsa-miR-543	GPR65	G protein-coupled receptor 65
1185	50	hsa-miR-543	GRAMD4	GRAM domain containing 4
936	57	hsa-miR-543	GRAP2	GRB2 related adaptor protein 2
1188	50	hsa-miR-543	GRB14	growth factor receptor bound protein 14
840	60	hsa-miR-543	GREM1	gremlin 1, DAN family BMP antagonist
75	94	hsa-miR-543	GRIK2	glutamate ionotropic receptor kainate type subunit 2
928	57	hsa-miR-543	GRIN2A	glutamate ionotropic receptor NMDA type subunit 2A
119	91	hsa-miR-543	GRM8	glutamate metabotropic receptor 8
467	74	hsa-miR-543	GRPEL1	GrpE like 1, mitochondrial
480	73	hsa-miR-543	GSTCD	glutathione S-transferase C-terminal domain containing
680	65	hsa-miR-543	GTF2E1	general transcription factor IIE subunit 1
754	63	hsa-miR-543	GTF2H1	general transcription factor IIH subunit 1
816	61	hsa-miR-543	GTPBP3	GTP binding protein 3, mitochondrial
262	83	hsa-miR-543	GTSE1	G2 and S-phase expressed 1
866	59	hsa-miR-543	GUCY1A1	guanylate cyclase 1 soluble subunit alpha 1
484	73	hsa-miR-543	GUCY1A2	guanylate cyclase 1 soluble subunit alpha 2
39	96	hsa-miR-543	GVQW2	GVQW motif containing 2
1093	53	hsa-miR-543	GVQW3	GVQW motif containing 3
746	63	hsa-miR-543	H2AFY	H2A histone family member Y
639	67	hsa-miR-543	HAPLN1	hyaluronan and proteoglycan link protein 1
1179	51	hsa-miR-543	HBD	hemoglobin subunit delta
610	68	hsa-miR-543	HEBP2	heme binding protein 2
114	91	hsa-miR-543	HECA	hdc homolog, cell cycle regulator
193	87	hsa-miR-543	HEG1	heart development protein with EGF like domains 1
720	64	hsa-miR-543	HEPHL1	hephaestin like 1
1091	53	hsa-miR-543	HERPUD1	homocysteine inducible ER protein with ubiquitin like domain 1
312	81	hsa-miR-543	HEY2	hes related family bHLH transcription factor with YRPW motif 2
148	89	hsa-miR-543	HGF	hepatocyte growth factor
304	81	hsa-miR-543	HIGD2A	HIG1 hypoxia inducible domain family member 2A
296	81	hsa-miR-543	HIPK2	homeodomain interacting protein kinase 2
844	60	hsa-miR-543	HK2	hexokinase 2
1114	52	hsa-miR-543	HLCS	holocarboxylase synthetase
529	71	hsa-miR-543	HMGA2	high mobility group AT-hook 2
1060	54	hsa-miR-543	HNRNPA2B1	heterogeneous nuclear ribonucleoprotein A2/B1
988	55	hsa-miR-543	HNRNPU	heterogeneous nuclear ribonucleoprotein U
275	82	hsa-miR-543	HOOK1	hook microtubule tethering protein 1
661	66	hsa-miR-543	HOXA10	homeobox A10
558	70	hsa-miR-543	HPS5	HPS5, biogenesis of lysosomal organelles complex 2 subunit 2
1028	55	hsa-miR-543	HS2ST1	heparan sulfate 2-O-sulfotransferase 1
80	93	hsa-miR-543	HS3ST3A1	heparan sulfate-glucosamine 3-sulfotransferase 3A1
743	63	hsa-miR-543	HS6ST1	heparan sulfate 6-O-sulfotransferase 1
772	62	hsa-miR-543	HSD3B1	hydroxy-delta-5-steroid dehydrogenase, 3 beta- and steroid delta-isomerase 1
61	95	hsa-miR-543	HSPA12A	heat shock protein family A (Hsp70) member 12A
559	70	hsa-miR-543	HSPA4L	heat shock protein family A (Hsp70) member 4 like
864	59	hsa-miR-543	ICE2	interactor of little elongation complex ELL subunit 2
146	89	hsa-miR-543	ID4	inhibitor of DNA binding 4, HLH protein
151	89	hsa-miR-543	IFT74	intraflagellar transport 74
202	86	hsa-miR-543	IFT80	intraflagellar transport 80
435	75	hsa-miR-543	IFT81	intraflagellar transport 81
976	56	hsa-miR-543	IGFBP3	insulin like growth factor binding protein 3
963	56	hsa-miR-543	IGSF10	immunoglobulin superfamily member 10
803	61	hsa-miR-543	IKZF3	IKAROS family zinc finger 3
35	96	hsa-miR-543	IKZF5	IKAROS family zinc finger 5
913	58	hsa-miR-543	IL10	interleukin 10
537	71	hsa-miR-543	IL18R1	interleukin 18 receptor 1
14	98	hsa-miR-543	IL1A	interleukin 1 alpha
569	70	hsa-miR-543	IL2	interleukin 2
1026	55	hsa-miR-543	IL6ST	interleukin 6 signal transducer
102	92	hsa-miR-543	ING1	inhibitor of growth family member 1
273	82	hsa-miR-543	ING5	inhibitor of growth family member 5
846	60	hsa-miR-543	IPMK	inositol polyphosphate multikinase
231	84	hsa-miR-543	IQCJ-SCHIP1	IQCJ-SCHIP1 readthrough
709	64	hsa-miR-543	IQGAP2	IQ motif containing GTPase activating protein 2
301	81	hsa-miR-543	IRF5	interferon regulatory factor 5
868	59	hsa-miR-543	IRS2	insulin receptor substrate 2
445	75	hsa-miR-543	ITCH	itchy E3 ubiquitin protein ligase
274	82	hsa-miR-543	ITGB8	integrin subunit beta 8
960	56	hsa-miR-543	ITLN1	intelectin 1
174	88	hsa-miR-543	ITPR2	inositol 1,4,5-trisphosphate receptor type 2
794	62	hsa-miR-543	IYD	iodotyrosine deiodinase
124	90	hsa-miR-543	JMY	junction mediating and regulatory protein, p53 cofactor
1130	52	hsa-miR-543	KALRN	kalirin RhoGEF kinase
434	75	hsa-miR-543	KAT2B	lysine acetyltransferase 2B
160	88	hsa-miR-543	KAT6A	lysine acetyltransferase 6A
562	70	hsa-miR-543	KATNBL1	katanin regulatory subunit B1 like 1
270	82	hsa-miR-543	KCNA1	potassium voltage-gated channel subfamily A member 1
423	76	hsa-miR-543	KCNA4	potassium voltage-gated channel subfamily A member 4
879	59	hsa-miR-543	KCNA6	potassium voltage-gated channel subfamily A member 6
324	80	hsa-miR-543	KCNC2	potassium voltage-gated channel subfamily C member 2
278	82	hsa-miR-543	KCNMA1	potassium calcium-activated channel subfamily M alpha 1
1022	55	hsa-miR-543	KCNN3	potassium calcium-activated channel subfamily N member 3
64	95	hsa-miR-543	KCNQ5	potassium voltage-gated channel subfamily Q member 5
363	78	hsa-miR-543	KCTD8	potassium channel tetramerization domain containing 8
1067	53	hsa-miR-543	KDELR3	KDEL endoplasmic reticulum protein retention receptor 3
266	83	hsa-miR-543	KDM5A	lysine demethylase 5A
734	63	hsa-miR-543	KDM5B	lysine demethylase 5B
815	61	hsa-miR-543	KDM5C	lysine demethylase 5C
955	56	hsa-miR-543	KIF14	kinesin family member 14
156	89	hsa-miR-543	KIF3A	kinesin family member 3A
608	68	hsa-miR-543	KIF4A	kinesin family member 4A
243	84	hsa-miR-543	KIN	Kin17 DNA and RNA binding protein
117	91	hsa-miR-543	KLF6	Kruppel like factor 6
239	84	hsa-miR-543	KLHDC10	kelch domain containing 10
1176	51	hsa-miR-543	KLHL11	kelch like family member 11
788	62	hsa-miR-543	KLHL13	kelch like family member 13
9	99	hsa-miR-543	KLHL5	kelch like family member 5
1075	53	hsa-miR-543	KLHL8	kelch like family member 8
822	61	hsa-miR-543	KMT2A	lysine methyltransferase 2A
581	69	hsa-miR-543	KPNA4	karyopherin subunit alpha 4
349	79	hsa-miR-543	KRAS	KRAS proto-oncogene, GTPase
162	88	hsa-miR-543	L3MBTL4	L3MBTL4, histone methyl-lysine binding protein
350	79	hsa-miR-543	LAMA1	laminin subunit alpha 1
951	57	hsa-miR-543	LAMC1	laminin subunit gamma 1
823	61	hsa-miR-543	LARP4	La ribonucleoprotein domain family member 4
400	77	hsa-miR-543	LATS1	large tumor suppressor kinase 1
429	76	hsa-miR-543	LCOR	ligand dependent nuclear receptor corepressor
760	63	hsa-miR-543	LCORL	ligand dependent nuclear receptor corepressor like
479	73	hsa-miR-543	LDAH	lipid droplet associated hydrolase
702	64	hsa-miR-543	LDLRAD3	low density lipoprotein receptor class A domain containing 3
910	58	hsa-miR-543	LEPROTL1	leptin receptor overlapping transcript like 1
739	63	hsa-miR-543	LHFPL3	LHFPL tetraspan subfamily member 3
512	72	hsa-miR-543	LHX6	LIM homeobox 6
8	99	hsa-miR-543	LIFR	LIF receptor alpha
683	65	hsa-miR-543	LILRB3	leukocyte immunoglobulin like receptor B3
1180	51	hsa-miR-543	LILRB4	leukocyte immunoglobulin like receptor B4
890	59	hsa-miR-543	LIN54	lin-54 DREAM MuvB core complex component
992	55	hsa-miR-543	LIN7A	lin-7 homolog A, crumbs cell polarity complex component
347	79	hsa-miR-543	LMAN1	lectin, mannose binding 1
381	78	hsa-miR-543	LMLN	leishmanolysin like peptidase
413	76	hsa-miR-543	LMNA	lamin A/C
24	97	hsa-miR-543	LMO1	LIM domain only 1
685	65	hsa-miR-543	LMO3	LIM domain only 3
755	63	hsa-miR-543	LMTK2	lemur tyrosine kinase 2
921	58	hsa-miR-543	LNX2	ligand of numb-protein X 2
1134	52	hsa-miR-543	LOC101927844	uncharacterized LOC101927844
56	95	hsa-miR-543	LOC728392	uncharacterized LOC728392
414	76	hsa-miR-543	LOX	lysyl oxidase
313	81	hsa-miR-543	LPP	LIM domain containing preferred translocation partner in lipoma
912	58	hsa-miR-543	LRBA	LPS responsive beige-like anchor protein
557	70	hsa-miR-543	LRCH2	leucine rich repeats and calponin homology domain containing 2
1055	54	hsa-miR-543	LRP11	LDL receptor related protein 11
1057	54	hsa-miR-543	LRP6	LDL receptor related protein 6
715	64	hsa-miR-543	LRPPRC	leucine rich pentatricopeptide repeat containing
253	83	hsa-miR-543	LRRC58	leucine rich repeat containing 58
1052	54	hsa-miR-543	LRRC7	leucine rich repeat containing 7
29	96	hsa-miR-543	LRRC8D	leucine rich repeat containing 8 VRAC subunit D
891	58	hsa-miR-543	LRRFIP1	LRR binding FLII interacting protein 1
69	94	hsa-miR-543	LRRN1	leucine rich repeat neuronal 1
247	84	hsa-miR-543	LY75-CD302	LY75-CD302 readthrough
1049	54	hsa-miR-543	LYPD5	LY6/PLAUR domain containing 5
1009	55	hsa-miR-543	LYPD6	LY6/PLAUR domain containing 6
1199	50	hsa-miR-543	LYSMD3	LysM domain containing 3
229	84	hsa-miR-543	LZTFL1	leucine zipper transcription factor like 1
798	61	hsa-miR-543	MAB21L1	mab-21 like 1
356	79	hsa-miR-543	MAB21L3	mab-21 like 3
1186	50	hsa-miR-543	MACF1	microtubule-actin crosslinking factor 1
362	78	hsa-miR-543	MAF	MAF bZIP transcription factor
1102	53	hsa-miR-543	MAGEB1	MAGE family member B1
696	64	hsa-miR-543	MAGI3	membrane associated guanylate kinase, WW and PDZ domain containing 3
279	82	hsa-miR-543	MANEA	mannosidase endo-alpha
1048	54	hsa-miR-543	MAP1B	microtubule associated protein 1B
792	62	hsa-miR-543	MAP3K1	mitogen-activated protein kinase kinase kinase 1
598	69	hsa-miR-543	MAP3K2	mitogen-activated protein kinase kinase kinase 2
538	71	hsa-miR-543	MAP3K20	mitogen-activated protein kinase kinase kinase 20
638	67	hsa-miR-543	MAP4K5	mitogen-activated protein kinase kinase kinase kinase 5
795	62	hsa-miR-543	MAP7	microtubule associated protein 7
6	99	hsa-miR-543	MAPK1	mitogen-activated protein kinase 1
1086	53	hsa-miR-543	MAT2B	methionine adenosyltransferase 2B
492	73	hsa-miR-543	MATN2	matrilin 2
123	90	hsa-miR-543	MATR3	matrin 3
473	73	hsa-miR-543	MBNL3	muscleblind like splicing regulator 3
1192	50	hsa-miR-543	MBP	myelin basic protein
552	70	hsa-miR-543	MBTD1	mbt domain containing 1
583	69	hsa-miR-543	MBTPS2	membrane bound transcription factor peptidase, site 2
252	83	hsa-miR-543	MCTP2	multiple C2 and transmembrane domain containing 2
1132	52	hsa-miR-543	MCTS1	MCTS1, re-initiation and release factor
140	89	hsa-miR-543	MDFIC	MyoD family inhibitor domain containing
1124	52	hsa-miR-543	MDM4	MDM4, p53 regulator
617	68	hsa-miR-543	MED10	mediator complex subunit 10
1112	52	hsa-miR-543	MED30	mediator complex subunit 30
157	89	hsa-miR-543	MEGF10	multiple EGF like domains 10
766	63	hsa-miR-543	MEGF9	multiple EGF like domains 9
825	60	hsa-miR-543	MEI4	meiotic double-stranded break formation protein 4
904	58	hsa-miR-543	MEIS2	Meis homeobox 2
71	94	hsa-miR-543	METAP1	methionyl aminopeptidase 1
260	83	hsa-miR-543	METAP2	methionyl aminopeptidase 2
658	66	hsa-miR-543	METTL21A	methyltransferase like 21A
470	73	hsa-miR-543	MEX3B	mex-3 RNA binding family member B
532	71	hsa-miR-543	MFAP3L	microfibril associated protein 3 like
245	84	hsa-miR-543	MFSD2A	major facilitator superfamily domain containing 2A
82	93	hsa-miR-543	MIA2	MIA SH3 domain ER export factor 2
407	76	hsa-miR-543	MICU3	mitochondrial calcium uptake family member 3
1029	55	hsa-miR-543	MINDY2	MINDY lysine 48 deubiquitinase 2
466	74	hsa-miR-543	MKLN1	muskelin 1
452	74	hsa-miR-543	MLF1	myeloid leukemia factor 1
651	66	hsa-miR-543	MLLT6	MLLT6, PHD finger containing
442	75	hsa-miR-543	MLXIP	MLX interacting protein
887	59	hsa-miR-543	MMP13	matrix metallopeptidase 13
579	69	hsa-miR-543	MMP7	matrix metallopeptidase 7
833	60	hsa-miR-543	MPP7	membrane palmitoylated protein 7
542	71	hsa-miR-543	MPZL3	myelin protein zero like 3
339	80	hsa-miR-543	MRGPRX2	MAS related GPR family member X2
768	63	hsa-miR-543	MROH8	maestro heat like repeat family member 8
224	85	hsa-miR-543	MRPL13	mitochondrial ribosomal protein L13
1097	53	hsa-miR-543	MRPL42	mitochondrial ribosomal protein L42
283	82	hsa-miR-543	MRPS14	mitochondrial ribosomal protein S14
337	80	hsa-miR-543	MRPS18C	mitochondrial ribosomal protein S18C
422	76	hsa-miR-543	MRPS9	mitochondrial ribosomal protein S9
292	81	hsa-miR-543	MSI2	musashi RNA binding protein 2
431	76	hsa-miR-543	MSL2	MSL complex subunit 2
544	71	hsa-miR-543	MSL3	MSL complex subunit 3
213	85	hsa-miR-543	MSR1	macrophage scavenger receptor 1
206	86	hsa-miR-543	MTA1	metastasis associated 1
128	90	hsa-miR-543	MTCL1	microtubule crosslinking factor 1
26	97	hsa-miR-543	MTF2	metal response element binding transcription factor 2
732	63	hsa-miR-543	MTHFD1L	methylenetetrahydrofolate dehydrogenase (NADP+ dependent) 1 like
199	86	hsa-miR-543	MTMR12	myotubularin related protein 12
962	56	hsa-miR-543	MTMR3	myotubularin related protein 3
657	66	hsa-miR-543	MTMR6	myotubularin related protein 6
207	86	hsa-miR-543	MTX2	metaxin 2
802	61	hsa-miR-543	MUC7	mucin 7, secreted
975	56	hsa-miR-543	MVB12B	multivesicular body subunit 12B
978	56	hsa-miR-543	MXI1	MAX interactor 1, dimerization protein
920	58	hsa-miR-543	MYBL1	MYB proto-oncogene like 1
601	68	hsa-miR-543	MYH10	myosin heavy chain 10
759	63	hsa-miR-543	MZT1	mitotic spindle organizing protein 1
916	58	hsa-miR-543	NAA30	N(alpha)-acetyltransferase 30, NatC catalytic subunit
66	95	hsa-miR-543	NAALADL2	N-acetylated alpha-linked acidic dipeptidase like 2
818	61	hsa-miR-543	NABP2	nucleic acid binding protein 2
65	95	hsa-miR-543	NADK2	NAD kinase 2, mitochondrial
230	84	hsa-miR-543	NANP	N-acetylneuraminic acid phosphatase
847	60	hsa-miR-543	NAPB	NSF attachment protein beta
965	56	hsa-miR-543	NCEH1	neutral cholesterol ester hydrolase 1
345	79	hsa-miR-543	NCK2	NCK adaptor protein 2
571	69	hsa-miR-543	NCKAP1	NCK associated protein 1
939	57	hsa-miR-543	NCL	nucleolin
889	59	hsa-miR-543	NDUFB5	NADH:ubiquinone oxidoreductase subunit B5
811	61	hsa-miR-543	NEBL	nebulette
834	60	hsa-miR-543	NECAB1	N-terminal EF-hand calcium binding protein 1
455	74	hsa-miR-543	NEGR1	neuronal growth regulator 1
446	75	hsa-miR-543	NEK2	NIMA related kinase 2
380	78	hsa-miR-543	NELL2	neural EGFL like 2
924	58	hsa-miR-543	NET1	neuroepithelial cell transforming 1
539	71	hsa-miR-543	NEXMIF	neurite extension and migration factor
115	91	hsa-miR-543	NFAT5	nuclear factor of activated T cells 5
1161	51	hsa-miR-543	NFIB	nuclear factor I B
677	65	hsa-miR-543	NIPA1	NIPA magnesium transporter 1
497	73	hsa-miR-543	NIPBL	NIPBL, cohesin loading factor
99	92	hsa-miR-543	NMT2	N-myristoyltransferase 2
934	57	hsa-miR-543	NOL4	nucleolar protein 4
1095	53	hsa-miR-543	NOX4	NADPH oxidase 4
449	75	hsa-miR-543	NPAS3	neuronal PAS domain protein 3
1207	50	hsa-miR-543	NPFFR2	neuropeptide FF receptor 2
300	81	hsa-miR-543	NPM1	nucleophosmin 1
1101	53	hsa-miR-543	NPTN	neuroplastin
1141	52	hsa-miR-543	NPTXR	neuronal pentraxin receptor
105	92	hsa-miR-543	NR1D2	nuclear receptor subfamily 1 group D member 2
40	96	hsa-miR-543	NR3C1	nuclear receptor subfamily 3 group C member 1
786	62	hsa-miR-543	NRARP	NOTCH regulated ankyrin repeat protein
341	79	hsa-miR-543	NRAS	NRAS proto-oncogene, GTPase
450	75	hsa-miR-543	NRCAM	neuronal cell adhesion molecule
855	60	hsa-miR-543	NREP	neuronal regeneration related protein
519	72	hsa-miR-543	NRXN1	neurexin 1
691	65	hsa-miR-543	NTS	neurotensin
1173	51	hsa-miR-543	NUFIP1	nuclear FMR1 interacting protein 1
354	79	hsa-miR-543	NUP160	nucleoporin 160
5	99	hsa-miR-543	NWD2	NACHT and WD repeat domain containing 2
637	67	hsa-miR-543	NYAP2	neuronal tyrosine-phosphorylated phosphoinositide-3-kinase adaptor 2
4	99	hsa-miR-543	ONECUT2	one cut homeobox 2
1011	55	hsa-miR-543	OPN5	opsin 5
294	81	hsa-miR-543	OPRM1	opioid receptor mu 1
631	67	hsa-miR-543	OSBPL1A	oxysterol binding protein like 1A
171	88	hsa-miR-543	OSBPL2	oxysterol binding protein like 2
50	95	hsa-miR-543	OSBPL3	oxysterol binding protein like 3
17	98	hsa-miR-543	OSBPL8	oxysterol binding protein like 8
1002	55	hsa-miR-543	OSGEPL1	O-sialoglycoprotein endopeptidase like 1
1035	55	hsa-miR-543	OSTM1	osteoclastogenesis associated transmembrane protein 1
181	87	hsa-miR-543	OTUD1	OTU deubiquitinase 1
1008	55	hsa-miR-543	PAG1	phosphoprotein membrane anchor with glycosphingolipid microdomains 1
178	87	hsa-miR-543	PAK5	p21 (RAC1) activated kinase 5
463	74	hsa-miR-543	PAN3	poly(A) specific ribonuclease subunit PAN3
775	62	hsa-miR-543	PANK3	pantothenate kinase 3
567	70	hsa-miR-543	PAPOLA	poly(A) polymerase alpha
1089	53	hsa-miR-543	PARVA	parvin alpha
323	80	hsa-miR-543	PATE4	prostate and testis expressed 4
358	79	hsa-miR-543	PATJ	PATJ, crumbs cell polarity complex component
398	77	hsa-miR-543	PAWR	pro-apoptotic WT1 regulator
952	57	hsa-miR-543	PAX9	paired box 9
728	64	hsa-miR-543	PAXBP1	PAX3 and PAX7 binding protein 1
404	77	hsa-miR-543	PBX3	PBX homeobox 3
375	78	hsa-miR-543	PCBP1	poly(rC) binding protein 1
432	76	hsa-miR-543	PCDH11Y	protocadherin 11 Y-linked
761	63	hsa-miR-543	PCDH15	protocadherin related 15
524	72	hsa-miR-543	PCDH7	protocadherin 7
1027	55	hsa-miR-543	PCDHA1	protocadherin alpha 1
999	55	hsa-miR-543	PCDHA10	protocadherin alpha 10
1006	55	hsa-miR-543	PCDHA11	protocadherin alpha 11
1033	55	hsa-miR-543	PCDHA12	protocadherin alpha 12
995	55	hsa-miR-543	PCDHA13	protocadherin alpha 13
1031	55	hsa-miR-543	PCDHA2	protocadherin alpha 2
1007	55	hsa-miR-543	PCDHA3	protocadherin alpha 3
1019	55	hsa-miR-543	PCDHA4	protocadherin alpha 4
1000	55	hsa-miR-543	PCDHA5	protocadherin alpha 5
1004	55	hsa-miR-543	PCDHA6	protocadherin alpha 6
1030	55	hsa-miR-543	PCDHA7	protocadherin alpha 7
983	55	hsa-miR-543	PCDHA8	protocadherin alpha 8
1010	55	hsa-miR-543	PCDHA9	protocadherin alpha 9
984	55	hsa-miR-543	PCDHAC1	protocadherin alpha subfamily C, 1
994	55	hsa-miR-543	PCDHAC2	protocadherin alpha subfamily C, 2
681	65	hsa-miR-543	PCDHB6	protocadherin beta 6
1154	51	hsa-miR-543	PCGF3	polycomb group ring finger 3
850	60	hsa-miR-543	PCMTD1	protein-L-isoaspartate (D-aspartate) O-methyltransferase domain containing 1
332	80	hsa-miR-543	PCNX4	pecanex 4
60	95	hsa-miR-543	PCSK1	proprotein convertase subtilisin/kexin type 1
280	82	hsa-miR-543	PCSK5	proprotein convertase subtilisin/kexin type 5
901	58	hsa-miR-543	PCYOX1	prenylcysteine oxidase 1
268	82	hsa-miR-543	PDAP1	PDGFA associated protein 1
721	64	hsa-miR-543	PDE1C	phosphodiesterase 1C
927	57	hsa-miR-543	PDE3B	phosphodiesterase 3B
83	93	hsa-miR-543	PDE5A	phosphodiesterase 5A
1196	50	hsa-miR-543	PDIA6	protein disulfide isomerase family A member 6
860	59	hsa-miR-543	PDK2	pyruvate dehydrogenase kinase 2
703	64	hsa-miR-543	PDS5B	PDS5 cohesin associated factor B
161	88	hsa-miR-543	PDZD11	PDZ domain containing 11
122	90	hsa-miR-543	PEAK1	pseudopodium enriched atypical kinase 1
848	60	hsa-miR-543	PEG10	paternally expressed 10
947	57	hsa-miR-543	PELI1	pellino E3 ubiquitin protein ligase 1
595	69	hsa-miR-543	PER2	period circadian regulator 2
10	99	hsa-miR-543	PER3	period circadian regulator 3
629	67	hsa-miR-543	PEX19	peroxisomal biogenesis factor 19
549	71	hsa-miR-543	PEX2	peroxisomal biogenesis factor 2
106	92	hsa-miR-543	PF4V1	platelet factor 4 variant 1
564	70	hsa-miR-543	PGAP1	post-GPI attachment to proteins 1
915	58	hsa-miR-543	PGPEP1L	pyroglutamyl-peptidase I like
753	63	hsa-miR-543	PHF20L1	PHD finger protein 20 like 1
1171	51	hsa-miR-543	PHF6	PHD finger protein 6
182	87	hsa-miR-543	PHIP	pleckstrin homology domain interacting protein
53	95	hsa-miR-543	PIAS1	protein inhibitor of activated STAT 1
378	78	hsa-miR-543	PID1	phosphotyrosine interaction domain containing 1
996	55	hsa-miR-543	PIK3C2A	phosphatidylinositol-4-phosphate 3-kinase catalytic subunit type 2 alpha
577	69	hsa-miR-543	PIP4K2C	phosphatidylinositol-5-phosphate 4-kinase type 2 gamma
107	92	hsa-miR-543	PKD2	polycystin 2, transient receptor potential cation channel
93	93	hsa-miR-543	PLA2G4A	phospholipase A2 group IVA
13	98	hsa-miR-543	PLAG1	PLAG1 zinc finger
54	95	hsa-miR-543	PLEKHA8	pleckstrin homology domain containing A8
1025	55	hsa-miR-543	PLG	plasminogen
1062	54	hsa-miR-543	PLN	phospholamban
584	69	hsa-miR-543	PLPPR1	phospholipid phosphatase related 1
566	70	hsa-miR-543	PLPPR4	phospholipid phosphatase related 4
967	56	hsa-miR-543	PLSCR5	phospholipid scramblase family member 5
316	81	hsa-miR-543	PLXDC2	plexin domain containing 2
694	65	hsa-miR-543	PLXNC1	plexin C1
1204	50	hsa-miR-543	PMAIP1	phorbol-12-myristate-13-acetate-induced protein 1
372	78	hsa-miR-543	POC5	POC5 centriolar protein
1054	54	hsa-miR-543	PODXL	podocalyxin like
662	66	hsa-miR-543	POF1B	POF1B, actin binding protein
659	66	hsa-miR-543	POLI	DNA polymerase iota
813	61	hsa-miR-543	POLR3G	RNA polymerase III subunit G
836	60	hsa-miR-543	POU2F1	POU class 2 homeobox 1
251	83	hsa-miR-543	PPA1	pyrophosphatase (inorganic) 1
809	61	hsa-miR-543	PPM1A	protein phosphatase, Mg2+/Mn2+ dependent 1A
882	59	hsa-miR-543	PPP1R3C	protein phosphatase 1 regulatory subunit 3C
1003	55	hsa-miR-543	PPP1R3D	protein phosphatase 1 regulatory subunit 3D
1129	52	hsa-miR-543	PPP1R9A	protein phosphatase 1 regulatory subunit 9A
309	81	hsa-miR-543	PPP2R2C	protein phosphatase 2 regulatory subunit Bgamma
770	62	hsa-miR-543	PPP2R3B	protein phosphatase 2 regulatory subunit B''beta
621	67	hsa-miR-543	PPP2R5C	protein phosphatase 2 regulatory subunit B'gamma
1151	51	hsa-miR-543	PPP3CA	protein phosphatase 3 catalytic subunit alpha
62	95	hsa-miR-543	PPP3R1	protein phosphatase 3 regulatory subunit B, alpha
204	86	hsa-miR-543	PPP4R2	protein phosphatase 4 regulatory subunit 2
244	84	hsa-miR-543	PPP4R3B	protein phosphatase 4 regulatory subunit 3B
406	77	hsa-miR-543	PRDM1	PR/SET domain 1
945	57	hsa-miR-543	PREP	prolyl endopeptidase
284	82	hsa-miR-543	PREX2	phosphatidylinositol-3,4,5-trisphosphate dependent Rac exchange factor 2
1123	52	hsa-miR-543	PRH2	proline rich protein HaeIII subfamily 2
1098	53	hsa-miR-543	PRKAR2B	protein kinase cAMP-dependent type II regulatory subunit beta
30	96	hsa-miR-543	PRKG1	protein kinase cGMP-dependent 1
782	62	hsa-miR-543	PRKN	parkin RBR E3 ubiquitin protein ligase
607	68	hsa-miR-543	PRM1	protamine 1
725	64	hsa-miR-543	PROSER1	proline and serine rich 1
1036	54	hsa-miR-543	PRR20A	proline rich 20A
1042	54	hsa-miR-543	PRR20B	proline rich 20B
1065	54	hsa-miR-543	PRR20C	proline rich 20C
1061	54	hsa-miR-543	PRR20D	proline rich 20D
1063	54	hsa-miR-543	PRR20E	proline rich 20E
331	80	hsa-miR-543	PRRG4	proline rich and Gla domain 4
416	76	hsa-miR-543	PRSS16	serine protease 16
25	97	hsa-miR-543	PRTG	protogenin
615	68	hsa-miR-543	PSG11	pregnancy specific beta-1-glycoprotein 11
469	73	hsa-miR-543	PSG3	pregnancy specific beta-1-glycoprotein 3
464	74	hsa-miR-543	PSG5	pregnancy specific beta-1-glycoprotein 5
969	56	hsa-miR-543	PSG6	pregnancy specific beta-1-glycoprotein 6
302	81	hsa-miR-543	PSG9	pregnancy specific beta-1-glycoprotein 9
67	94	hsa-miR-543	PSIP1	PC4 and SFRS1 interacting protein 1
489	73	hsa-miR-543	PSMC2	proteasome 26S subunit, ATPase 2
961	56	hsa-miR-543	PSPC1	paraspeckle component 1
627	67	hsa-miR-543	PTBP3	polypyrimidine tract binding protein 3
582	69	hsa-miR-543	PTEN	phosphatase and tensin homolog
1155	51	hsa-miR-543	PTGR2	prostaglandin reductase 2
884	59	hsa-miR-543	PTGS2	prostaglandin-endoperoxide synthase 2
1136	52	hsa-miR-543	PTP4A1	protein tyrosine phosphatase type IVA, member 1
443	75	hsa-miR-543	PTPN3	protein tyrosine phosphatase, non-receptor type 3
286	82	hsa-miR-543	PTPN4	protein tyrosine phosphatase, non-receptor type 4
365	78	hsa-miR-543	PTPRB	protein tyrosine phosphatase, receptor type B
649	66	hsa-miR-543	PTPRD	protein tyrosine phosphatase, receptor type D
411	76	hsa-miR-543	PTPRT	protein tyrosine phosphatase, receptor type T
386	77	hsa-miR-543	PUM1	pumilio RNA binding family member 1
862	59	hsa-miR-543	PXK	PX domain containing serine/threonine kinase like
771	62	hsa-miR-543	PYGO1	pygopus family PHD finger 1
238	84	hsa-miR-543	QKI	QKI, KH domain containing RNA binding
287	82	hsa-miR-543	RAB11A	RAB11A, member RAS oncogene family
1169	51	hsa-miR-543	RAB11FIP2	RAB11 family interacting protein 2
1178	51	hsa-miR-543	RAB21	RAB21, member RAS oncogene family
76	94	hsa-miR-543	RAB30	RAB30, member RAS oncogene family
778	62	hsa-miR-543	RAB40B	RAB40B, member RAS oncogene family
1164	51	hsa-miR-543	RAB5IF	RAB5 interacting factor
556	70	hsa-miR-543	RAB6A	RAB6A, member RAS oncogene family
335	80	hsa-miR-543	RABGEF1	RAB guanine nucleotide exchange factor 1
620	68	hsa-miR-543	RABGGTB	Rab geranylgeranyltransferase subunit beta
314	81	hsa-miR-543	RABL3	RAB, member of RAS oncogene family like 3
366	78	hsa-miR-543	RAD21	RAD21 cohesin complex component
929	57	hsa-miR-543	RAI14	retinoic acid induced 14
1166	51	hsa-miR-543	RAP1A	RAP1A, member of RAS oncogene family
505	72	hsa-miR-543	RAP2A	RAP2A, member of RAS oncogene family
1072	53	hsa-miR-543	RAPGEF4	Rap guanine nucleotide exchange factor 4
468	73	hsa-miR-543	RAPH1	Ras association (RalGDS/AF-6) and pleckstrin homology domains 1
180	87	hsa-miR-543	RASAL2	RAS protein activator like 2
257	83	hsa-miR-543	RASSF10	Ras association domain family member 10
604	68	hsa-miR-543	RASSF2	Ras association domain family member 2
424	76	hsa-miR-543	RASSF8	Ras association domain family member 8
718	64	hsa-miR-543	RBFOX1	RNA binding fox-1 homolog 1
1113	52	hsa-miR-543	RBL2	RB transcriptional corepressor like 2
125	90	hsa-miR-543	RBM26	RNA binding motif protein 26
991	55	hsa-miR-543	RBM27	RNA binding motif protein 27
36	96	hsa-miR-543	RBM46	RNA binding motif protein 46
42	96	hsa-miR-543	RBM47	RNA binding motif protein 47
585	69	hsa-miR-543	RBM8A	RNA binding motif protein 8A
351	79	hsa-miR-543	RBMX	RNA binding motif protein X-linked
1059	54	hsa-miR-543	RBMXL1	RBMX like 1
686	65	hsa-miR-543	RBPJ	recombination signal binding protein for immunoglobulin kappa J region
175	88	hsa-miR-543	REPS2	RALBP1 associated Eps domain containing 2
1053	54	hsa-miR-543	RFC3	replication factor C subunit 3
990	55	hsa-miR-543	RFK	riboflavin kinase
1105	53	hsa-miR-543	RGS18	regulator of G protein signaling 18
533	71	hsa-miR-543	RGS22	regulator of G protein signaling 22
763	63	hsa-miR-543	RHOQ	ras homolog family member Q
679	65	hsa-miR-543	RIMKLA	ribosomal modification protein rimK like family member A
415	76	hsa-miR-543	RNF103	ring finger protein 103
458	74	hsa-miR-543	RNF115	ring finger protein 115
235	84	hsa-miR-543	RNF13	ring finger protein 13
805	61	hsa-miR-543	RNF138	ring finger protein 138
954	56	hsa-miR-543	RNF141	ring finger protein 141
859	59	hsa-miR-543	RNF144B	ring finger protein 144B
735	63	hsa-miR-543	RNF169	ring finger protein 169
397	77	hsa-miR-543	RNF180	ring finger protein 180
385	77	hsa-miR-543	RNF2	ring finger protein 2
749	63	hsa-miR-543	RNF212B	ring finger protein 212B
699	64	hsa-miR-543	RNF217	ring finger protein 217
500	72	hsa-miR-543	RNF41	ring finger protein 41
295	81	hsa-miR-543	RNF6	ring finger protein 6
118	91	hsa-miR-543	RNF7	ring finger protein 7
108	92	hsa-miR-543	RORA	RAR related orphan receptor A
321	81	hsa-miR-543	RP2	RP2, ARL3 GTPase activating protein
394	77	hsa-miR-543	RPAP2	RNA polymerase II associated protein 2
729	64	hsa-miR-543	RPAP3	RNA polymerase II associated protein 3
95	93	hsa-miR-543	RPE65	RPE65, retinoid isomerohydrolase
932	57	hsa-miR-543	RPS6KA5	ribosomal protein S6 kinase A5
900	58	hsa-miR-543	RRAGA	Ras related GTP binding A
568	70	hsa-miR-543	RRAGD	Ras related GTP binding D
622	67	hsa-miR-543	RREB1	ras responsive element binding protein 1
670	65	hsa-miR-543	RRP15	ribosomal RNA processing 15 homolog
427	76	hsa-miR-543	RSBN1	round spermatid basic protein 1
871	59	hsa-miR-543	RTF1	RTF1 homolog, Paf1/RNA polymerase II complex component
472	73	hsa-miR-543	RTN1	reticulon 1
145	89	hsa-miR-543	RUFY2	RUN and FYVE domain containing 2
937	57	hsa-miR-543	RWDD2B	RWD domain containing 2B
1143	52	hsa-miR-543	SACS	sacsin molecular chaperone
863	59	hsa-miR-543	SAMD4A	sterile alpha motif domain containing 4A
461	74	hsa-miR-543	SAMD4B	sterile alpha motif domain containing 4B
303	81	hsa-miR-543	SAMD5	sterile alpha motif domain containing 5
551	70	hsa-miR-543	SAMD8	sterile alpha motif domain containing 8
459	74	hsa-miR-543	SAMM50	SAMM50 sorting and assembly machinery component
514	72	hsa-miR-543	SASS6	SAS-6 centriolar assembly protein
655	66	hsa-miR-543	SBSPON	somatomedin B and thrombospondin type 1 domain containing
392	77	hsa-miR-543	SCAI	suppressor of cancer cell invasion
1170	51	hsa-miR-543	SCAPER	S-phase cyclin A associated protein in the ER
37	96	hsa-miR-543	SCG2	secretogranin II
587	69	hsa-miR-543	SCHIP1	schwannomin interacting protein 1
643	67	hsa-miR-543	SCLT1	sodium channel and clathrin linker 1
791	62	hsa-miR-543	SCN3A	sodium voltage-gated channel alpha subunit 3
827	60	hsa-miR-543	SCN9A	sodium voltage-gated channel alpha subunit 9
456	74	hsa-miR-543	SCOC	short coiled-coil protein
1083	53	hsa-miR-543	SCP2	sterol carrier protein 2
1085	53	hsa-miR-543	SDF2L1	stromal cell derived factor 2 like 1
1037	54	hsa-miR-543	SEC24B	SEC24 homolog B, COPII coat complex component
609	68	hsa-miR-543	SEC62	SEC62 homolog, preprotein translocation factor
94	93	hsa-miR-543	SEL1L	SEL1L, ERAD E3 ligase adaptor subunit
139	90	hsa-miR-543	SELENOT	selenoprotein T
817	61	hsa-miR-543	SEMA3E	semaphorin 3E
1128	52	hsa-miR-543	SEMA4C	semaphorin 4C
448	75	hsa-miR-543	SEMA5A	semaphorin 5A
574	69	hsa-miR-543	SENP1	SUMO specific peptidase 1
371	78	hsa-miR-543	SENP2	SUMO specific peptidase 2
883	59	hsa-miR-543	SENP7	SUMO specific peptidase 7
907	58	hsa-miR-543	SERPINB5	serpin family B member 5
116	91	hsa-miR-543	SERPINI1	serpin family I member 1
1140	52	hsa-miR-543	SESTD1	SEC14 and spectrin domain containing 1
758	63	hsa-miR-543	SETX	senataxin
1013	55	hsa-miR-543	SF1	splicing factor 1
800	61	hsa-miR-543	SF3B1	splicing factor 3b subunit 1
957	56	hsa-miR-543	SGK3	serum/glucocorticoid regulated kinase family member 3
748	63	hsa-miR-543	SGPP1	sphingosine-1-phosphate phosphatase 1
1071	53	hsa-miR-543	SH2D3C	SH2 domain containing 3C
228	84	hsa-miR-543	SH3GLB1	SH3 domain containing GRB2 like, endophilin B1
236	84	hsa-miR-543	SH3TC2	SH3 domain and tetratricopeptide repeats 2
842	60	hsa-miR-543	SHC3	SHC adaptor protein 3
867	59	hsa-miR-543	SHISA9	shisa family member 9
522	72	hsa-miR-543	SHQ1	SHQ1, H/ACA ribonucleoprotein assembly factor
826	60	hsa-miR-543	SIAE	sialic acid acetylesterase
261	83	hsa-miR-543	SIPA1L1	signal induced proliferation associated 1 like 1
653	66	hsa-miR-543	SIPA1L2	signal induced proliferation associated 1 like 2
85	93	hsa-miR-543	SIRT1	sirtuin 1
334	80	hsa-miR-543	SIX2	SIX homeobox 2
521	72	hsa-miR-543	SLAIN2	SLAIN motif family member 2
220	85	hsa-miR-543	SLC10A7	solute carrier family 10 member 7
707	64	hsa-miR-543	SLC11A1	solute carrier family 11 member 1
133	90	hsa-miR-543	SLC12A5	solute carrier family 12 member 5
674	65	hsa-miR-543	SLC13A3	solute carrier family 13 member 3
88	93	hsa-miR-543	SLC16A6	solute carrier family 16 member 6
647	67	hsa-miR-543	SLC16A7	solute carrier family 16 member 7
903	58	hsa-miR-543	SLC18A2	solute carrier family 18 member A2
1023	55	hsa-miR-543	SLC19A2	solute carrier family 19 member 2
933	57	hsa-miR-543	SLC23A2	solute carrier family 23 member 2
195	87	hsa-miR-543	SLC25A21	solute carrier family 25 member 21
895	58	hsa-miR-543	SLC35C2	solute carrier family 35 member C2
997	55	hsa-miR-543	SLC35E2A	solute carrier family 35 member E2A
966	56	hsa-miR-543	SLC35E2B	solute carrier family 35 member E2B
1174	51	hsa-miR-543	SLC36A4	solute carrier family 36 member 4
15	98	hsa-miR-543	SLC38A4	solute carrier family 38 member 4
293	81	hsa-miR-543	SLC39A12	solute carrier family 39 member 12
548	71	hsa-miR-543	SLC44A5	solute carrier family 44 member 5
633	67	hsa-miR-543	SLC5A3	solute carrier family 5 member 3
77	94	hsa-miR-543	SLC7A11	solute carrier family 7 member 11
944	57	hsa-miR-543	SLC9A8	solute carrier family 9 member A8
764	63	hsa-miR-543	SLITRK2	SLIT and NTRK like family member 2
599	69	hsa-miR-543	SLITRK3	SLIT and NTRK like family member 3
1068	53	hsa-miR-543	SMAD2	SMAD family member 2
902	58	hsa-miR-543	SMAD7	SMAD family member 7
527	72	hsa-miR-543	SMC4	structural maintenance of chromosomes 4
918	58	hsa-miR-543	SMG1	SMG1, nonsense mediated mRNA decay associated PI3K related kinase
1160	51	hsa-miR-543	SMIM17	small integral membrane protein 17
364	78	hsa-miR-543	SMIM8	small integral membrane protein 8
573	69	hsa-miR-543	SMLR1	small leucine rich protein 1
875	59	hsa-miR-543	SNAP25	synaptosome associated protein 25
218	85	hsa-miR-543	SNAPC3	small nuclear RNA activating complex polypeptide 3
923	58	hsa-miR-543	SNRNP48	small nuclear ribonucleoprotein U11/U12 subunit 48
668	65	hsa-miR-543	SNTB1	syntrophin beta 1
876	59	hsa-miR-543	SNX16	sorting nexin 16
73	94	hsa-miR-543	SNX18	sorting nexin 18
353	79	hsa-miR-543	SNX30	sorting nexin family member 30
642	67	hsa-miR-543	SOCS4	suppressor of cytokine signaling 4
724	64	hsa-miR-543	SON	SON DNA binding protein
143	89	hsa-miR-543	SORD	sorbitol dehydrogenase
517	72	hsa-miR-543	SOS1	SOS Ras/Rac guanine nucleotide exchange factor 1
801	61	hsa-miR-543	SOSTDC1	sclerostin domain containing 1
774	62	hsa-miR-543	SP3	Sp3 transcription factor
756	63	hsa-miR-543	SPAG1	sperm associated antigen 1
880	59	hsa-miR-543	SPATA13	spermatogenesis associated 13
515	72	hsa-miR-543	SPG21	SPG21, maspardin
881	59	hsa-miR-543	SPIN1	spindlin 1
893	58	hsa-miR-543	SPOCK3	SPARC (osteonectin), cwcv and kazal like domains proteoglycan 3
626	67	hsa-miR-543	SPRED1	sprouty related EVH1 domain containing 1
285	82	hsa-miR-543	SPTY2D1	SPT2 chromatin protein domain containing 1
508	72	hsa-miR-543	SRSF10	serine and arginine rich splicing factor 10
403	77	hsa-miR-543	SRSF2	serine and arginine rich splicing factor 2
1189	50	hsa-miR-543	SRSF3	serine and arginine rich splicing factor 3
277	82	hsa-miR-543	SRSF7	serine and arginine rich splicing factor 7
52	95	hsa-miR-543	SS18L1	SS18L1, nBAF chromatin remodeling complex subunit
953	56	hsa-miR-543	SSPN	sarcospan
420	76	hsa-miR-543	SSR1	signal sequence receptor subunit 1
20	98	hsa-miR-543	ST6GALNAC3	ST6 N-acetylgalactosaminide alpha-2,6-sialyltransferase 3
1133	52	hsa-miR-543	ST8SIA1	ST8 alpha-N-acetyl-neuraminide alpha-2,8-sialyltransferase 1
973	56	hsa-miR-543	ST8SIA4	ST8 alpha-N-acetyl-neuraminide alpha-2,8-sialyltransferase 4
594	69	hsa-miR-543	STAM	signal transducing adaptor molecule
1034	55	hsa-miR-543	STEAP4	STEAP4 metalloreductase
1167	51	hsa-miR-543	STK17B	serine/threonine kinase 17b
1194	50	hsa-miR-543	STK24	serine/threonine kinase 24
1191	50	hsa-miR-543	STMN2	stathmin 2
92	93	hsa-miR-543	STRBP	spermatid perinuclear RNA binding protein
16	98	hsa-miR-543	STT3B	STT3B, catalytic subunit of the oligosaccharyltransferase complex
940	57	hsa-miR-543	STX17	syntaxin 17
531	71	hsa-miR-543	STXBP4	syntaxin binding protein 4
1138	52	hsa-miR-543	SUSD5	sushi domain containing 5
682	65	hsa-miR-543	SV2A	synaptic vesicle glycoprotein 2A
399	77	hsa-miR-543	SYN2	synapsin II
1142	52	hsa-miR-543	SYNCRIP	synaptotagmin binding cytoplasmic RNA interacting protein
1116	52	hsa-miR-543	SYNJ1	synaptojanin 1
1106	53	hsa-miR-543	SYNPO2	synaptopodin 2
752	63	hsa-miR-543	TADA1	transcriptional adaptor 1
980	56	hsa-miR-543	TAF5	TATA-box binding protein associated factor 5
402	77	hsa-miR-543	TAF9B	TATA-box binding protein associated factor 9b
909	58	hsa-miR-543	TARDBP	TAR DNA binding protein
208	86	hsa-miR-543	TAX1BP1	Tax1 binding protein 1
2	99	hsa-miR-543	TBC1D1	TBC1 domain family member 1
338	80	hsa-miR-543	TBC1D9	TBC1 domain family member 9
520	72	hsa-miR-543	TCEANC	transcription elongation factor A N-terminal and central domain containing
41	96	hsa-miR-543	TCERG1	transcription elongation regulator 1
837	60	hsa-miR-543	TCF4	transcription factor 4
132	90	hsa-miR-543	TCF7L2	transcription factor 7 like 2
925	58	hsa-miR-543	TEAD1	TEA domain transcription factor 1
970	56	hsa-miR-543	TENM1	teneurin transmembrane protein 1
938	57	hsa-miR-543	TENT4B	terminal nucleotidyltransferase 4B
130	90	hsa-miR-543	TESMIN	testis expressed metallothionein like protein
536	71	hsa-miR-543	TET2	tet methylcytosine dioxygenase 2
183	87	hsa-miR-543	TEX2	testis expressed 2
616	68	hsa-miR-543	TFPI	tissue factor pathway inhibitor
346	79	hsa-miR-543	TGFBI	transforming growth factor beta induced
593	69	hsa-miR-543	TGM3	transglutaminase 3
499	72	hsa-miR-543	THAP2	THAP domain containing 2
1107	53	hsa-miR-543	THEMIS	thymocyte selection associated
103	92	hsa-miR-543	THUMPD1	THUMP domain containing 1
1195	50	hsa-miR-543	TIA1	TIA1 cytotoxic granule associated RNA binding protein
807	61	hsa-miR-543	TIFA	TRAF interacting protein with forkhead associated domain
611	68	hsa-miR-543	TLL1	tolloid like 1
390	77	hsa-miR-543	TLNRD1	talin rod domain containing 1
723	64	hsa-miR-543	TM9SF3	transmembrane 9 superfamily member 3
726	64	hsa-miR-543	TMED5	transmembrane p24 trafficking protein 5
460	74	hsa-miR-543	TMED7	transmembrane p24 trafficking protein 7
948	57	hsa-miR-543	TMEM106B	transmembrane protein 106B
1087	53	hsa-miR-543	TMEM132B	transmembrane protein 132B
751	63	hsa-miR-543	TMEM167A	transmembrane protein 167A
513	72	hsa-miR-543	TMEM167B	transmembrane protein 167B
614	68	hsa-miR-543	TMEM181	transmembrane protein 181
1077	53	hsa-miR-543	TMEM196	transmembrane protein 196
797	61	hsa-miR-543	TMEM203	transmembrane protein 203
1144	52	hsa-miR-543	TMEM237	transmembrane protein 237
120	90	hsa-miR-543	TMEM252	transmembrane protein 252
311	81	hsa-miR-543	TMEM263	transmembrane protein 263
1121	52	hsa-miR-543	TMEM30A	transmembrane protein 30A
1081	53	hsa-miR-543	TMEM33	transmembrane protein 33
1147	52	hsa-miR-543	TMEM41A	transmembrane protein 41A
669	65	hsa-miR-543	TMEM92	transmembrane protein 92
1064	54	hsa-miR-543	TMEM94	transmembrane protein 94
234	84	hsa-miR-543	TMF1	TATA element modulatory factor 1
612	68	hsa-miR-543	TMOD3	tropomodulin 3
383	77	hsa-miR-543	TMX3	thioredoxin related transmembrane protein 3
684	65	hsa-miR-543	TNFAIP6	TNF alpha induced protein 6
1066	54	hsa-miR-543	TNFRSF11A	TNF receptor superfamily member 11a
624	67	hsa-miR-543	TNFRSF19	TNF receptor superfamily member 19
1041	54	hsa-miR-543	TNFSF10	TNF superfamily member 10
21	97	hsa-miR-543	TNFSF11	TNF superfamily member 11
74	94	hsa-miR-543	TNPO1	transportin 1
618	68	hsa-miR-543	TNRC6B	trinucleotide repeat containing 6B
678	65	hsa-miR-543	TOGARAM1	TOG array regulator of axonemal microtubules 1
1058	54	hsa-miR-543	TOR1AIP1	torsin 1A interacting protein 1
719	64	hsa-miR-543	TOR1AIP2	torsin 1A interacting protein 2
1088	53	hsa-miR-543	TOX	thymocyte selection associated high mobility group box
561	70	hsa-miR-543	TP53INP1	tumor protein p53 inducible nuclear protein 1
776	62	hsa-miR-543	TP63	tumor protein p63
1096	53	hsa-miR-543	TPM3	tropomyosin 3
835	60	hsa-miR-543	TRDMT1	tRNA aspartic acid methyltransferase 1
408	76	hsa-miR-543	TRDN	triadin
851	60	hsa-miR-543	TRIB2	tribbles pseudokinase 2
1202	50	hsa-miR-543	TRIL	TLR4 interactor with leucine rich repeats
1208	50	hsa-miR-543	TRIM13	tripartite motif containing 13
588	69	hsa-miR-543	TRIM2	tripartite motif containing 2
173	88	hsa-miR-543	TRIM23	tripartite motif containing 23
384	77	hsa-miR-543	TRIM39	tripartite motif containing 39
526	72	hsa-miR-543	TRIM71	tripartite motif containing 71
1020	55	hsa-miR-543	TRIP11	thyroid hormone receptor interactor 11
717	64	hsa-miR-543	TRIP13	thyroid hormone receptor interactor 13
159	88	hsa-miR-543	TRMT9B	tRNA methyltransferase 9B (putative)
210	86	hsa-miR-543	TRPM7	transient receptor potential cation channel subfamily M member 7
971	56	hsa-miR-543	TRPS1	transcriptional repressor GATA binding 1
650	66	hsa-miR-543	TSC1	TSC complex subunit 1
1046	54	hsa-miR-543	TSHZ2	teashirt zinc finger homeobox 2
509	72	hsa-miR-543	TSPAN7	tetraspanin 7
810	61	hsa-miR-543	TSPYL5	TSPY like 5
299	81	hsa-miR-543	TTBK1	tau tubulin kinase 1
713	64	hsa-miR-543	TTLL7	tubulin tyrosine ligase like 7
673	65	hsa-miR-543	TTPAL	alpha tocopherol transfer protein like
165	88	hsa-miR-543	TWIST1	twist family bHLH transcription factor 1
457	74	hsa-miR-543	TWISTNB	TWIST neighbor
216	85	hsa-miR-543	TXK	TXK tyrosine kinase
203	86	hsa-miR-543	TXLNA	taxilin alpha
369	78	hsa-miR-543	TXLNB	taxilin beta
648	66	hsa-miR-543	TYW5	tRNA-yW synthesizing protein 5
733	63	hsa-miR-543	U2SURP	U2 snRNP associated SURP domain containing
259	83	hsa-miR-543	UBA2	ubiquitin like modifier activating enzyme 2
504	72	hsa-miR-543	UBE2M	ubiquitin conjugating enzyme E2 M
43	96	hsa-miR-543	UBE2W	ubiquitin conjugating enzyme E2 W
550	70	hsa-miR-543	UBE3A	ubiquitin protein ligase E3A
663	66	hsa-miR-543	UBE3C	ubiquitin protein ligase E3C
1135	52	hsa-miR-543	UBE3D	ubiquitin protein ligase E3D
886	59	hsa-miR-543	UBQLN1	ubiquilin 1
812	61	hsa-miR-543	UBR7	ubiquitin protein ligase E3 component n-recognin 7 (putative)
177	88	hsa-miR-543	UFD1	ubiquitin recognition factor in ER associated degradation 1
511	72	hsa-miR-543	UHRF1BP1L	UHRF1 binding protein 1 like
894	58	hsa-miR-543	UMAD1	UBAP1-MVB12-associated (UMA) domain containing 1
476	73	hsa-miR-543	UNC13C	unc-13 homolog C
905	58	hsa-miR-543	UNC5D	unc-5 netrin receptor D
297	81	hsa-miR-543	UNKL	unk like zinc finger
926	57	hsa-miR-543	USP14	ubiquitin specific peptidase 14
712	64	hsa-miR-543	USP33	ubiquitin specific peptidase 33
959	56	hsa-miR-543	USP38	ubiquitin specific peptidase 38
941	57	hsa-miR-543	USP45	ubiquitin specific peptidase 45
405	77	hsa-miR-543	USP53	ubiquitin specific peptidase 53
600	69	hsa-miR-543	UTP23	UTP23, small subunit processome component
417	76	hsa-miR-543	VANGL1	VANGL planar cell polarity protein 1
1111	52	hsa-miR-543	VAX1	ventral anterior homeobox 1
256	83	hsa-miR-543	VBP1	VHL binding protein 1
873	59	hsa-miR-543	VCPIP1	valosin containing protein interacting protein 1
192	87	hsa-miR-543	VIP	vasoactive intestinal peptide
1157	51	hsa-miR-543	VPS13A	vacuolar protein sorting 13 homolog A
267	82	hsa-miR-543	VPS13B	vacuolar protein sorting 13 homolog B
606	68	hsa-miR-543	VPS13D	vacuolar protein sorting 13 homolog D
523	72	hsa-miR-543	VTA1	vesicle trafficking 1
179	87	hsa-miR-543	WASF1	WAS protein family member 1
31	96	hsa-miR-543	WASL	Wiskott-Aldrich syndrome like
613	68	hsa-miR-543	WDFY3	WD repeat and FYVE domain containing 3
985	55	hsa-miR-543	WDR43	WD repeat domain 43
433	76	hsa-miR-543	WHAMM	WAS protein homolog associated with actin, golgi membranes and microtubules
1038	54	hsa-miR-543	WNK1	WNK lysine deficient protein kinase 1
189	87	hsa-miR-543	WNK3	WNK lysine deficient protein kinase 3
187	87	hsa-miR-543	WNT16	Wnt family member 16
1016	55	hsa-miR-543	WRNIP1	Werner helicase interacting protein 1
830	60	hsa-miR-543	WWTR1	WW domain containing transcription regulator 1
1100	53	hsa-miR-543	YAP1	Yes associated protein 1
240	84	hsa-miR-543	YBX3	Y-box binding protein 3
376	78	hsa-miR-543	YIPF4	Yip1 domain family member 4
534	71	hsa-miR-543	YOD1	YOD1 deubiquitinase
23	97	hsa-miR-543	YTHDC1	YTH domain containing 1
635	67	hsa-miR-543	ZADH2	zinc binding alcohol dehydrogenase domain containing 2
767	63	hsa-miR-543	ZBTB20	zinc finger and BTB domain containing 20
578	69	hsa-miR-543	ZBTB24	zinc finger and BTB domain containing 24
540	71	hsa-miR-543	ZBTB33	zinc finger and BTB domain containing 33
223	85	hsa-miR-543	ZBTB34	zinc finger and BTB domain containing 34
1149	51	hsa-miR-543	ZBTB41	zinc finger and BTB domain containing 41
12	99	hsa-miR-543	ZBTB43	zinc finger and BTB domain containing 43
565	70	hsa-miR-543	ZCCHC14	zinc finger CCHC-type containing 14
687	65	hsa-miR-543	ZDHHC17	zinc finger DHHC-type containing 17
141	89	hsa-miR-543	ZDHHC3	zinc finger DHHC-type containing 3
1078	53	hsa-miR-543	ZEB1	zinc finger E-box binding homeobox 1
87	93	hsa-miR-543	ZFAND4	zinc finger AN1-type containing 4
784	62	hsa-miR-543	ZFAND5	zinc finger AN1-type containing 5
22	97	hsa-miR-543	ZFHX4	zinc finger homeobox 4
387	77	hsa-miR-543	ZFP91	ZFP91 zinc finger protein
1024	55	hsa-miR-543	ZFX	zinc finger protein X-linked
878	59	hsa-miR-543	ZFY	zinc finger protein Y-linked
979	56	hsa-miR-543	ZIC1	Zic family member 1
787	62	hsa-miR-543	ZIC2	Zic family member 2
498	72	hsa-miR-543	ZMYM2	zinc finger MYM-type containing 2
563	70	hsa-miR-543	ZNF106	zinc finger protein 106
507	72	hsa-miR-543	ZNF121	zinc finger protein 121
1206	50	hsa-miR-543	ZNF124	zinc finger protein 124
164	88	hsa-miR-543	ZNF131	zinc finger protein 131
495	73	hsa-miR-543	ZNF148	zinc finger protein 148
1001	55	hsa-miR-543	ZNF264	zinc finger protein 264
168	88	hsa-miR-543	ZNF280D	zinc finger protein 280D
849	60	hsa-miR-543	ZNF320	zinc finger protein 320
169	88	hsa-miR-543	ZNF345	zinc finger protein 345
154	89	hsa-miR-543	ZNF367	zinc finger protein 367
1145	52	hsa-miR-543	ZNF382	zinc finger protein 382
820	61	hsa-miR-543	ZNF385B	zinc finger protein 385B
396	77	hsa-miR-543	ZNF391	zinc finger protein 391
246	84	hsa-miR-543	ZNF419	zinc finger protein 419
1015	55	hsa-miR-543	ZNF436	zinc finger protein 436
475	73	hsa-miR-543	ZNF451	zinc finger protein 451
1108	52	hsa-miR-543	ZNF471	zinc finger protein 471
765	63	hsa-miR-543	ZNF503	zinc finger protein 503
919	58	hsa-miR-543	ZNF512	zinc finger protein 512
503	72	hsa-miR-543	ZNF519	zinc finger protein 519
1198	50	hsa-miR-543	ZNF544	zinc finger protein 544
134	90	hsa-miR-543	ZNF566	zinc finger protein 566
330	80	hsa-miR-543	ZNF594	zinc finger protein 594
276	82	hsa-miR-543	ZNF597	zinc finger protein 597
870	59	hsa-miR-543	ZNF639	zinc finger protein 639
572	69	hsa-miR-543	ZNF644	zinc finger protein 644
634	67	hsa-miR-543	ZNF699	zinc finger protein 699
906	58	hsa-miR-543	ZNF703	zinc finger protein 703
150	89	hsa-miR-543	ZNF704	zinc finger protein 704
269	82	hsa-miR-543	ZNF711	zinc finger protein 711
290	81	hsa-miR-543	ZNF720	zinc finger protein 720
623	67	hsa-miR-543	ZNF737	zinc finger protein 737
232	84	hsa-miR-543	ZNF74	zinc finger protein 74
888	59	hsa-miR-543	ZNF750	zinc finger protein 750
1005	55	hsa-miR-543	ZNF814	zinc finger protein 814
1044	54	hsa-miR-543	ZNRF2	zinc and ring finger 2
1082	53	hsa-miR-543	ZNRF3	zinc and ring finger 3
714	64	hsa-miR-543	ZYG11B	zyg-11 family member B, cell cycle regulator
265	83	hsa-miR-543	ZZZ3	zinc finger ZZ-type containing 3

## Sheet: targetscan
Target gene	Representative transcript	Gene name	3P-seq tags + 5	Conserved sites total	Conserved 8mer sites	Conserved 7mer-m8 sites	Conserved 7mer-A1 sites	Poorly conserved sites total	Poorly conserved 8mer sites	Poorly conserved 7mer-m8 sites	Poorly conserved 7mer-A1 sites	6mer sites	Representative miRNA	Cumulative weighted context++ score	Total context++ score	Aggregate PCT	Previous TargetScan publication(s)
AASDHPPT	ENST00000278618.4	aminoadipate-semialdehyde dehydrogenase-phosphopantetheinyl transferase	317	1	0	1	0	0	0	0	0	0	hsa-miR-543	-0.19	-0.21	N/A	2009, 2011
ABCD2	ENST00000308666.3	ATP-binding cassette, sub-family D (ALD), member 2	5	1	1	0	0	4	0	0	4	2	hsa-miR-543	-0.06	-0.07	N/A
ABHD13	ENST00000375898.3	abhydrolase domain containing 13	479	1	0	1	0	1	0	1	0	2	hsa-miR-543	-0.21	-0.28	N/A	2009, 2011
ABR	ENST00000302538.5	active BCR-related	58	1	0	0	1	0	0	0	0	1	hsa-miR-543	-0.01	-0.01	N/A	2007, 2009, 2011
AC012215.1	ENST00000437887.1	Uncharacterized protein	31	2	0	1	1	1	0	0	1	2	hsa-miR-543	-0.18	-0.2	N/A
ACOX1	ENST00000293217.5	acyl-CoA oxidase 1, palmitoyl	287	1	0	1	0	0	0	0	0	0	hsa-miR-543	-0.01	-0.02	N/A	2011
ACTR10	ENST00000254286.4	actin-related protein 10 homolog (S. cerevisiae)	2144	1	0	1	0	0	0	0	0	2	hsa-miR-543	0	-0.05	N/A
ACVR1C	ENST00000243349.8	activin A receptor, type IC	27	1	0	0	1	5	0	1	4	4	hsa-miR-543	-0.16	-0.2	N/A	2009, 2011
ACVR2B	ENST00000352511.4	activin A receptor, type IIB	21	1	0	1	0	3	1	1	1	2	hsa-miR-543	-0.04	-0.09	N/A	2009, 2011
ADAM9	ENST00000487273.2	ADAM metallopeptidase domain 9	6435	1	0	1	0	0	0	0	0	0	hsa-miR-543	-0.13	-0.13	N/A	2009, 2011
ADARB2	ENST00000381312.1	adenosine deaminase, RNA-specific, B2 (non-functional)	9	1	0	1	0	0	0	0	0	2	hsa-miR-543	-0.01	-0.02	N/A	2011
ADCK3	ENST00000366779.1	aarF domain containing kinase 3	1106	1	1	0	0	1	0	1	0	0	hsa-miR-543	-0.21	-0.21	N/A	2011
ADCY6	ENST00000357869.3	adenylate cyclase 6	6	1	0	1	0	0	0	0	0	0	hsa-miR-543	-0.02	-0.02	N/A	2009, 2011
AGFG1	ENST00000310078.8	ArfGAP with FG repeats 1	2019	1	0	0	1	4	0	2	2	3	hsa-miR-543	-0.07	-0.07	N/A	2007, 2009, 2011
AGO1	ENST00000373204.4	argonaute RISC catalytic component 1	402	1	0	0	1	2	0	1	1	1	hsa-miR-543	-0.03	-0.04	N/A	2011
AHCTF1	ENST00000366508.1	AT hook containing transcription factor 1	5	1	1	0	0	0	0	0	0	1	hsa-miR-543	-0.06	-0.06	N/A	2009, 2011
AHCY	ENST00000217426.2	adenosylhomocysteinase	27	1	0	0	1	0	0	0	0	0	hsa-miR-543	-0.01	-0.01	N/A
AK3	ENST00000381809.3	adenylate kinase 3	323	1	1	0	0	0	0	0	0	1	hsa-miR-543	-0.22	-0.25	N/A	2009, 2011
AKAP5	ENST00000394718.4	A kinase (PRKA) anchor protein 5	75	1	0	0	1	3	0	2	1	1	hsa-miR-543	-0.32	-0.36	N/A	2009, 2011
AKAP6	ENST00000557272.1	A kinase (PRKA) anchor protein 6	5	1	1	0	0	1	0	1	0	3	hsa-miR-543	0	-0.05	N/A	2007, 2009, 2011
AMD1	ENST00000368885.3	adenosylmethionine decarboxylase 1	725	1	0	0	1	0	0	0	0	2	hsa-miR-543	-0.01	-0.01	N/A
AMER2	ENST00000357816.2	APC membrane recruitment protein 2	7	1	1	0	0	2	1	0	1	1	hsa-miR-543	-0.05	-0.07	N/A
ANKRD13C	ENST00000370944.4	ankyrin repeat domain 13C	369	1	0	1	0	1	0	1	0	0	hsa-miR-543	-0.19	-0.26	N/A	2007, 2009, 2011
ANKRD40	ENST00000285243.6	ankyrin repeat domain 40	409	1	0	0	1	2	0	1	1	0	hsa-miR-543	-0.03	-0.06	N/A	2009, 2011
ANKRD50	ENST00000504087.1	ankyrin repeat domain 50	152	1	0	1	0	1	0	1	0	2	hsa-miR-543	-0.02	-0.04	N/A	2007, 2009, 2011
ANKS1A	ENST00000360359.3	ankyrin repeat and sterile alpha motif domain containing 1A	220	1	0	0	1	0	0	0	0	0	hsa-miR-543	-0.01	-0.01	N/A	2009, 2011
ANTXR2	ENST00000403729.2	anthrax toxin receptor 2	51	1	0	1	0	1	0	1	0	1	hsa-miR-543	-0.01	-0.04	N/A	2011
AP1AR	ENST00000274000.5	adaptor-related protein complex 1 associated regulatory protein	89	1	0	0	1	0	0	0	0	3	hsa-miR-543	-0.06	-0.06	N/A
AP4E1	ENST00000261842.5	adaptor-related protein complex 4, epsilon 1 subunit	57	1	0	0	1	1	0	1	0	1	hsa-miR-543	-0.04	-0.04	N/A	2011
AP5M1	ENST00000261558.3	adaptor-related protein complex 5, mu 1 subunit	198	1	0	1	0	5	0	1	4	7	hsa-miR-543	-0.02	-0.08	N/A
APLF	ENST00000303795.4	aprataxin and PNKP like factor	57	1	1	0	0	1	0	1	0	2	hsa-miR-543	-0.01	-0.05	N/A
APPBP2	ENST00000083182.3	amyloid beta precursor protein (cytoplasmic tail) binding protein 2	907	1	0	1	0	1	0	0	1	1	hsa-miR-543	-0.01	-0.03	N/A	2011
ARHGAP26	ENST00000378004.3	Rho GTPase activating protein 26	131	1	0	1	0	2	0	2	0	1	hsa-miR-543	-0.05	-0.07	N/A	2009, 2011
ARHGAP35	ENST00000404338.3	Rho GTPase activating protein 35	278	1	0	1	0	1	0	1	0	0	hsa-miR-543	-0.03	-0.04	N/A	2009, 2011
ARHGEF2	ENST00000368315.4	Rho/Rac guanine nucleotide exchange factor (GEF) 2	313	1	0	1	0	0	0	0	0	0	hsa-miR-543	-0.05	-0.05	N/A	2007, 2011
ARID3B	ENST00000346246.5	AT rich interactive domain 3B (BRIGHT-like)	11	1	0	1	0	1	0	1	0	0	hsa-miR-543	-0.12	-0.12	N/A	2007, 2009, 2011
ARIH1	ENST00000379887.4	ariadne RBR E3 ubiquitin protein ligase 1	671	2	0	2	0	0	0	0	0	3	hsa-miR-543	-0.04	-0.07	N/A
ARL4A	ENST00000396663.1	ADP-ribosylation factor-like 4A	213	1	0	1	0	2	0	0	2	1	hsa-miR-543	-0.12	-0.2	N/A	2007, 2009, 2011
ARL5B	ENST00000377275.3	ADP-ribosylation factor-like 5B	368	2	0	2	0	1	0	0	1	2	hsa-miR-543	-0.06	-0.13	N/A	2007, 2009, 2011
ARL6	ENST00000463745.1	ADP-ribosylation factor-like 6	275	1	0	1	0	1	0	0	1	2	hsa-miR-543	-0.16	-0.17	N/A
ARMC8	ENST00000469044.1	armadillo repeat containing 8	398	1	0	0	1	1	0	1	0	1	hsa-miR-543	-0.05	-0.16	N/A	2007, 2009, 2011
ARNT2	ENST00000303329.4	aryl-hydrocarbon receptor nuclear translocator 2	39	1	0	1	0	1	0	1	0	1	hsa-miR-543	-0.07	-0.07	N/A	2007, 2009, 2011
ASXL3	ENST00000269197.5	additional sex combs like 3 (Drosophila)	65	1	0	1	0	3	0	1	2	1	hsa-miR-543	-0.06	-0.06	N/A
ATL2	ENST00000406122.1	atlastin GTPase 2	1135	1	0	1	0	2	0	1	1	2	hsa-miR-543	-0.07	-0.07	N/A	2011
ATP11A	ENST00000487903.1	ATPase, class VI, type 11A	731	1	0	1	0	2	0	1	1	1	hsa-miR-543	-0.05	-0.05	N/A	2009, 2011
ATP6V1A	ENST00000273398.3	ATPase, H+ transporting, lysosomal 70kDa, V1 subunit A	180	1	0	1	0	1	0	1	0	1	hsa-miR-543	-0.08	-0.09	N/A	2009, 2011
ATRN	ENST00000262919.5	attractin	39	1	0	1	0	0	0	0	0	4	hsa-miR-543	-0.02	-0.02	N/A	2007
ATXN3	ENST00000545170.1	ataxin 3	115	1	0	1	0	1	0	1	0	4	hsa-miR-543	-0.23	-0.42	N/A
AZIN1	ENST00000337198.5	antizyme inhibitor 1	2287	1	0	0	1	2	0	1	1	1	hsa-miR-543	-0.03	-0.14	N/A
B3GALT1	ENST00000392690.3	UDP-Gal:betaGlcNAc beta 1,3-galactosyltransferase, polypeptide 1	35	1	0	1	0	2	1	0	1	2	hsa-miR-543	-0.31	-0.34	N/A
BACH2	ENST00000257749.4	BTB and CNC homology 1, basic leucine zipper transcription factor 2	74	1	0	1	0	1	0	1	0	2	hsa-miR-543	-0.04	-0.04	N/A	2007, 2009, 2011
BAI3	ENST00000370598.1	brain-specific angiogenesis inhibitor 3	5	1	0	1	0	0	0	0	0	1	hsa-miR-543	-0.12	-0.12	N/A	2007, 2009, 2011
BAZ2B	ENST00000392782.1	bromodomain adjacent to zinc finger domain, 2B	25	1	0	1	0	0	0	0	0	3	hsa-miR-543	-0.03	-0.03	N/A	2011
BCKDHB	ENST00000545529.1	branched chain keto acid dehydrogenase E1, beta polypeptide	143	1	0	1	0	0	0	0	0	1	hsa-miR-543	-0.02	-0.02	N/A
BCL7A	ENST00000538010.1	B-cell CLL/lymphoma 7A	96	1	0	1	0	0	0	0	0	2	hsa-miR-543	-0.02	-0.02	N/A	2007, 2009, 2011
BEND4	ENST00000504360.1	BEN domain containing 4	187	1	0	0	1	1	0	1	0	2	hsa-miR-543	-0.03	-0.03	N/A	2009, 2011
BHLHE40	ENST00000256495.3	basic helix-loop-helix family, member e40	1571	1	0	0	1	0	0	0	0	1	hsa-miR-543	-0.06	-0.07	N/A	2007, 2009, 2011
BICD1	ENST00000548411.1	bicaudal D homolog 1 (Drosophila)	205	1	1	0	0	1	0	0	1	3	hsa-miR-543	-0.04	-0.04	N/A
BIRC6	ENST00000421745.2	baculoviral IAP repeat containing 6	555	2	0	2	0	0	0	0	0	0	hsa-miR-543	-0.25	-0.25	N/A	2007, 2009, 2011
BMP2	ENST00000378827.4	bone morphogenetic protein 2	1193	2	0	1	1	2	0	1	1	0	hsa-miR-543	-0.02	-0.08	N/A	2007
BNC2	ENST00000380672.4	basonuclin 2	770	1	1	0	0	1	0	0	1	5	hsa-miR-543	-0.03	-0.04	N/A	2009, 2011
BRK1	ENST00000530758.1	BRICK1, SCAR/WAVE actin-nucleating complex subunit	1508	1	0	1	0	0	0	0	0	0	hsa-miR-543	-0.15	-0.15	N/A	2009, 2011
BTAF1	ENST00000265990.6	BTAF1 RNA polymerase II, B-TFIID transcription factor-associated, 170kDa	917	1	0	0	1	1	1	0	0	0	hsa-miR-543	-0.01	-0.04	N/A
BTBD3	ENST00000254977.3	BTB (POZ) domain containing 3	3798	1	1	0	0	0	0	0	0	1	hsa-miR-543	-0.16	-0.18	N/A	2007, 2009, 2011
BTG1	ENST00000256015.3	B-cell translocation gene 1, anti-proliferative	1677	1	0	1	0	0	0	0	0	3	hsa-miR-543	0	-0.03	N/A
C11orf30	ENST00000529032.1	chromosome 11 open reading frame 30	230	1	0	1	0	0	0	0	0	4	hsa-miR-543	-0.05	-0.05	N/A
C12orf56	ENST00000543942.2	chromosome 12 open reading frame 56	5	1	0	0	1	2	0	1	1	0	hsa-miR-543	-0.2	-0.2	N/A	2011
C16orf72	ENST00000327827.7	chromosome 16 open reading frame 72	379	1	1	0	0	1	1	0	0	6	hsa-miR-543	-0.06	-0.45	N/A	2011
C16orf95	ENST00000253461.4	chromosome 16 open reading frame 95	20	1	0	0	1	0	0	0	0	0	hsa-miR-543	-0.19	-0.19	N/A	2011
C1GALT1	ENST00000223122.3	core 1 synthase, glycoprotein-N-acetylgalactosamine 3-beta-galactosyltransferase, 1	44	1	0	1	0	2	0	0	2	3	hsa-miR-543	-0.01	-0.04	N/A	2011
C1QTNF7	ENST00000429690.1	C1q and tumor necrosis factor related protein 7	5	1	0	0	1	0	0	0	0	5	hsa-miR-543	-0.01	-0.01	N/A
C20orf62	ENST00000372910.3	chromosome 20 open reading frame 62	5	1	0	0	1	0	0	0	0	0	hsa-miR-543	-0.19	-0.19	N/A
C2orf68	ENST00000306336.5	chromosome 2 open reading frame 68	565	1	0	1	0	2	0	1	1	0	hsa-miR-543	0	-0.1	N/A	2011
C3orf14	ENST00000494481.1	chromosome 3 open reading frame 14	67	1	0	1	0	1	1	0	0	2	hsa-miR-543	-0.33	-0.4	N/A
C5orf30	ENST00000319933.2	chromosome 5 open reading frame 30	889	1	1	0	0	2	0	1	1	1	hsa-miR-543	-0.27	-0.28	N/A	2007, 2009, 2011
CA5B	ENST00000454127.2	carbonic anhydrase VB, mitochondrial	245	1	0	1	0	1	0	0	1	1	hsa-miR-543	-0.01	-0.05	N/A
CAB39	ENST00000258418.5	calcium binding protein 39	27	1	1	0	0	0	0	0	0	1	hsa-miR-543	-0.03	-0.05	N/A	2007, 2009, 2011
CACNB4	ENST00000539935.1	calcium channel, voltage-dependent, beta 4 subunit	57	1	1	0	0	2	0	1	1	7	hsa-miR-543	-0.05	-0.06	N/A	2011
CACUL1	ENST00000369151.3	CDK2-associated, cullin domain 1	213	1	0	0	1	1	0	1	0	6	hsa-miR-543	-0.1	-0.33	N/A
CADM1	ENST00000452722.3	cell adhesion molecule 1	676	1	0	0	1	2	0	0	2	5	hsa-miR-543	0	-0.04	N/A
CALB1	ENST00000265431.3	calbindin 1, 28kDa	5	1	1	0	0	0	0	0	0	1	hsa-miR-543	-0.26	-0.26	N/A	2011
CAMK2G	ENST00000351293.3	calcium/calmodulin-dependent protein kinase II gamma	14	1	0	1	0	0	0	0	0	0	hsa-miR-543	-0.05	-0.05	N/A	2007, 2009, 2011
CAND1	ENST00000545606.1	cullin-associated and neddylation-dissociated 1	1568	1	0	0	1	1	0	1	0	3	hsa-miR-543	-0.02	-0.04	N/A	2007
CASK	ENST00000421587.2	calcium/calmodulin-dependent serine protein kinase (MAGUK family)	892	1	1	0	0	2	0	2	0	0	hsa-miR-543	-0.15	-0.2	N/A	2007, 2009, 2011
CASKIN2	ENST00000321617.3	CASK interacting protein 2	92	1	0	0	1	0	0	0	0	0	hsa-miR-543	-0.04	-0.04	N/A	2009, 2011
CBL	ENST00000264033.4	Cbl proto-oncogene, E3 ubiquitin protein ligase	309	1	0	0	1	1	0	1	0	9	hsa-miR-543	-0.03	-0.03	N/A	2011
CBX3	ENST00000409747.1	chromobox homolog 3	889	1	0	0	1	1	0	1	0	2	hsa-miR-543	-0.17	-0.17	N/A	2009, 2011
CBX5	ENST00000209875.4	chromobox homolog 5	360	1	0	1	0	1	0	0	1	4	hsa-miR-543	-0.01	-0.03	N/A	2011
CCAR1	ENST00000265872.6	cell division cycle and apoptosis regulator 1	1502	1	0	1	0	1	0	0	1	0	hsa-miR-543	-0.25	-0.26	N/A	2007
CCDC171	ENST00000380701.3	coiled-coil domain containing 171	25	1	0	0	1	3	1	1	1	1	hsa-miR-543	-0.01	-0.11	N/A
CCDC88C	ENST00000389857.6	coiled-coil domain containing 88C	42	1	1	0	0	0	0	0	0	0	hsa-miR-543	-0.06	-0.06	N/A
CCNJ	ENST00000265992.5	cyclin J	5	1	1	0	0	0	0	0	0	3	hsa-miR-543	-0.03	-0.03	N/A	2009, 2011
CDH11	ENST00000394156.3	cadherin 11, type 2, OB-cadherin (osteoblast)	448	1	0	0	1	1	0	0	1	3	hsa-miR-543	-0.01	-0.02	N/A	2007
CDH2	ENST00000269141.3	cadherin 2, type 1, N-cadherin (neuronal)	1230	1	1	0	0	1	0	1	0	2	hsa-miR-543	-0.11	-0.14	N/A	2007, 2009, 2011
CDK14	ENST00000380050.3	cyclin-dependent kinase 14	226	1	0	1	0	1	0	1	0	3	hsa-miR-543	-0.1	-0.11	N/A	2007, 2009, 2011
CDS2	ENST00000460006.1	CDP-diacylglycerol synthase (phosphatidate cytidylyltransferase) 2	782	1	0	1	0	1	0	1	0	1	hsa-miR-543	0	-0.04	N/A	2011
CELF2	ENST00000379261.4	CUGBP, Elav-like family member 2	45	1	0	1	0	1	0	1	0	1	hsa-miR-543	-0.04	-0.04	N/A	2007, 2009, 2011
CENPO	ENST00000380834.2	centromere protein O	298	1	0	1	0	0	0	0	0	0	hsa-miR-543	-0.01	-0.02	N/A
CEP41	ENST00000223208.5	centrosomal protein 41kDa	346	1	0	1	0	0	0	0	0	3	hsa-miR-543	-0.09	-0.14	N/A
CEP85L	ENST00000368491.3	centrosomal protein 85kDa-like	14	1	0	0	1	1	0	1	0	2	hsa-miR-543	-0.02	-0.03	N/A	2011
CERS5	ENST00000317551.6	ceramide synthase 5	86	1	0	0	1	0	0	0	0	0	hsa-miR-543	-0.03	-0.07	N/A
CFL1	ENST00000525451.2	cofilin 1 (non-muscle)	341	1	0	1	0	0	0	0	0	0	hsa-miR-543	-0.13	-0.15	N/A	2009, 2011
CGGBP1	ENST00000309534.6	CGG triplet repeat binding protein 1	990	1	1	0	0	0	0	0	0	5	hsa-miR-543	-0.08	-0.18	N/A	2007, 2009, 2011
CHN1	ENST00000409900.3	chimerin 1	344	1	0	1	0	0	0	0	0	1	hsa-miR-543	-0.18	-0.18	N/A	2007
CHRNE	ENST00000293780.4	cholinergic receptor, nicotinic, epsilon (muscle)	11	1	0	1	0	0	0	0	0	0	hsa-miR-543	-0.01	-0.02	N/A	2011
CHSY3	ENST00000305031.4	chondroitin sulfate synthase 3	221	1	0	1	0	0	0	0	0	1	hsa-miR-543	-0.02	-0.02	N/A	2007
CLCC1	ENST00000356970.2	chloride channel CLIC-like 1	849	1	0	1	0	0	0	0	0	2	hsa-miR-543	-0.1	-0.29	N/A	2009, 2011
CLMN	ENST00000298912.4	calmin (calponin-like, transmembrane)	53	1	0	0	1	3	0	3	0	1	hsa-miR-543	-0.02	-0.08	N/A	2011
CLOCK	ENST00000309964.4	clock circadian regulator	86	2	0	2	0	2	0	0	2	8	hsa-miR-543	-0.06	-0.06	N/A	2007, 2009, 2011
CLPX	ENST00000300107.3	caseinolytic mitochondrial matrix peptidase chaperone subunit	251	1	0	0	1	0	0	0	0	1	hsa-miR-543	-0.07	-0.07	N/A	2007
CLVS1	ENST00000518592.1	clavesin 1	5	1	1	0	0	0	0	0	0	1	hsa-miR-543	-0.3	-0.3	N/A	2009, 2011
CNNM2	ENST00000369878.4	cyclin M2	517	1	1	0	0	0	0	0	0	4	hsa-miR-543	-0.12	-0.14	N/A	2007, 2009, 2011
COL16A1	ENST00000373672.3	collagen, type XVI, alpha 1	954	1	0	1	0	0	0	0	0	0	hsa-miR-543	-0.15	-0.21	N/A	2007, 2009, 2011
COPS2	ENST00000388901.5	COP9 signalosome subunit 2	11120	1	1	0	0	1	0	1	0	1	hsa-miR-543	-0.01	-0.1	N/A	2011
CORO1C	ENST00000261401.3	coronin, actin binding protein, 1C	1970	1	0	1	0	0	0	0	0	2	hsa-miR-543	-0.02	-0.02	N/A
COX7B	ENST00000481445.1	cytochrome c oxidase subunit VIIb	83	1	0	1	0	3	0	1	2	5	hsa-miR-543	-0.19	-0.46	N/A
CPD	ENST00000225719.4	carboxypeptidase D	1766	1	0	1	0	2	0	1	1	2	hsa-miR-543	-0.06	-0.09	N/A	2007, 2011
CPEB2	ENST00000538197.1	cytoplasmic polyadenylation element binding protein 2	367	1	0	1	0	1	0	0	1	7	hsa-miR-543	-0.04	-0.04	N/A	2007, 2009, 2011
CPEB4	ENST00000265085.5	cytoplasmic polyadenylation element binding protein 4	472	1	0	1	0	4	0	1	3	2	hsa-miR-543	-0.11	-0.11	N/A	2007, 2009, 2011
CREBBP	ENST00000262367.5	CREB binding protein	532	1	0	1	0	1	0	0	1	0	hsa-miR-543	-0.02	-0.06	N/A	2007, 2009, 2011
CREBL2	ENST00000228865.2	cAMP responsive element binding protein-like 2	218	1	0	1	0	2	0	1	1	2	hsa-miR-543	-0.08	-0.15	N/A	2009, 2011
CREBRF	ENST00000540014.1	CREB3 regulatory factor	24	1	1	0	0	2	0	0	2	5	hsa-miR-543	-0.03	-0.07	N/A
CRK	ENST00000398970.5	v-crk avian sarcoma virus CT10 oncogene homolog	1841	1	0	1	0	0	0	0	0	3	hsa-miR-543	-0.08	-0.08	N/A
CTDSPL	ENST00000443503.2	CTD (carboxy-terminal domain, RNA polymerase II, polypeptide A) small phosphatase-like	372	3	1	2	0	0	0	0	0	1	hsa-miR-543	-0.32	-0.37	N/A	2007, 2009, 2011
CTDSPL2	ENST00000260327.4	CTD (carboxy-terminal domain, RNA polymerase II, polypeptide A) small phosphatase like 2	457	1	0	1	0	1	0	1	0	3	hsa-miR-543	-0.06	-0.15	N/A
CTH	ENST00000411986.2	cystathionase (cystathionine gamma-lyase)	430	1	0	1	0	1	0	1	0	4	hsa-miR-543	-0.06	-0.09	N/A
CTSV	ENST00000259470.5	cathepsin V	601	1	0	0	1	1	0	0	1	2	hsa-miR-543	-0.01	-0.02	N/A	2011
CTTNBP2NL	ENST00000271277.6	CTTNBP2 N-terminal like	182	1	1	0	0	1	0	0	1	3	hsa-miR-543	-0.15	-0.16	N/A	2009, 2011
CUL3	ENST00000264414.4	cullin 3	1476	1	0	0	1	2	1	0	1	4	hsa-miR-543	0	-0.05	N/A	2007, 2011
CUL4B	ENST00000371322.5	cullin 4B	150	1	0	1	0	0	0	0	0	1	hsa-miR-543	-0.01	-0.04	N/A
CXADR	ENST00000356275.6	coxsackie virus and adenovirus receptor	56	1	0	1	0	2	0	0	2	2	hsa-miR-543	-0.02	-0.1	N/A
CYB5R4	ENST00000369681.5	cytochrome b5 reductase 4	329	1	1	0	0	2	1	0	1	5	hsa-miR-543	-0.38	-0.43	N/A	2009, 2011
CYFIP1	ENST00000313077.7	cytoplasmic FMR1 interacting protein 1	40959	1	0	0	1	1	0	0	1	0	hsa-miR-543	0	-0.02	N/A
CYLD	ENST00000540145.1	cylindromatosis (turban tumor syndrome)	696	1	0	1	0	2	0	0	2	0	hsa-miR-543	-0.02	-0.08	N/A	2011
CYP26B1	ENST00000001146.2	cytochrome P450, family 26, subfamily B, polypeptide 1	1315	2	0	1	1	0	0	0	0	0	hsa-miR-543	-0.07	-0.07	N/A	2007, 2009, 2011
CYP3A5	ENST00000339843.2	cytochrome P450, family 3, subfamily A, polypeptide 5	5	1	1	0	0	2	0	2	0	1	hsa-miR-543	-0.58	-0.58	N/A
CYR61	ENST00000451137.2	cysteine-rich, angiogenic inducer, 61	2690	1	0	1	0	1	0	0	1	2	hsa-miR-543	-0.15	-0.19	N/A	2007, 2011
DBT	ENST00000370132.4	dihydrolipoamide branched chain transacylase E2	117	1	1	0	0	2	0	0	2	4	hsa-miR-543	-0.02	-0.05	N/A	2009, 2011
DCAF17	ENST00000375255.3	DDB1 and CUL4 associated factor 17	49	1	1	0	0	0	0	0	0	4	hsa-miR-543	-0.16	-0.16	N/A	2009, 2011
DCLK1	ENST00000379892.4	doublecortin-like kinase 1	9	1	1	0	0	3	0	1	2	7	hsa-miR-543	-0.07	-0.14	N/A	2009, 2011
DCP1A	ENST00000607628.1	decapping mRNA 1A	87	1	0	1	0	0	0	0	0	0	hsa-miR-543	-0.05	-0.05	N/A	2011
DCP2	ENST00000389063.2	decapping mRNA 2	155	1	0	1	0	5	0	0	5	4	hsa-miR-543	-0.04	-0.11	N/A	2011
DCUN1D1	ENST00000292782.4	DCN1, defective in cullin neddylation 1, domain containing 1	267	1	0	1	0	3	0	0	3	3	hsa-miR-543	-0.11	-0.12	N/A	2007
DDI2	ENST00000480945.1	DNA-damage inducible 1 homolog 2 (S. cerevisiae)	357	1	0	1	0	3	1	1	1	3	hsa-miR-543	-0.08	-0.14	N/A
DDX3X	ENST00000399959.2	DEAD (Asp-Glu-Ala-Asp) box helicase 3, X-linked	965	1	0	1	0	1	0	0	1	2	hsa-miR-543	-0.02	-0.11	N/A	2007, 2009, 2011
DDX46	ENST00000452510.2	DEAD (Asp-Glu-Ala-Asp) box polypeptide 46	472	1	1	0	0	0	0	0	0	0	hsa-miR-543	-0.15	-0.27	N/A	2009, 2011
DDX52	ENST00000349699.2	DEAD (Asp-Glu-Ala-Asp) box polypeptide 52	865	1	0	1	0	3	2	0	1	2	hsa-miR-543	-0.27	-0.31	N/A	2011
DENND5B	ENST00000389082.5	DENN/MADD domain containing 5B	832	1	0	1	0	0	0	0	0	3	hsa-miR-543	-0.02	-0.02	N/A	2009, 2011
DGAT2	ENST00000228027.7	diacylglycerol O-acyltransferase 2	287	1	0	0	1	0	0	0	0	0	hsa-miR-543	0	-0.01	N/A	2007, 2009, 2011
DIP2C	ENST00000280886.6	DIP2 disco-interacting protein 2 homolog C (Drosophila)	359	1	1	0	0	0	0	0	0	6	hsa-miR-543	-0.02	-0.03	N/A	2011
DKK2	ENST00000285311.3	dickkopf WNT signaling pathway inhibitor 2	5	1	0	0	1	0	0	0	0	0	hsa-miR-543	-0.01	-0.01	N/A	2011
DLGAP2	ENST00000421627.2	discs, large (Drosophila) homolog-associated protein 2	5	2	1	1	0	4	1	3	0	4	hsa-miR-543	-0.15	-0.15	N/A	2009, 2011
DLX1	ENST00000341900.6	distal-less homeobox 1	312	1	1	0	0	0	0	0	0	0	hsa-miR-543	-0.3	-0.3	N/A	2007, 2009, 2011
DMC1	ENST00000216024.2	DNA meiotic recombinase 1	9	1	0	1	0	1	0	0	1	0	hsa-miR-543	-0.07	-0.07	N/A
DMRTA2	ENST00000418121.1	DMRT-like family A2	9	2	0	0	2	0	0	0	0	0	hsa-miR-543	-0.07	-0.07	N/A	2009, 2011
DMXL2	ENST00000251076.5	Dmx-like 2	46	1	1	0	0	2	0	1	1	5	hsa-miR-543	-0.08	-0.09	N/A	2007, 2011
DNAJB1	ENST00000254322.2	DnaJ (Hsp40) homolog, subfamily B, member 1	29	1	0	1	0	0	0	0	0	1	hsa-miR-543	-0.11	-0.11	N/A	2007, 2009, 2011
DNAJB14	ENST00000442697.2	DnaJ (Hsp40) homolog, subfamily B, member 14	10	1	0	1	0	4	0	0	4	1	hsa-miR-543	-0.18	-0.33	N/A
DNAJB5	ENST00000545841.1	DnaJ (Hsp40) homolog, subfamily B, member 5	379	1	0	1	0	0	0	0	0	2	hsa-miR-543	-0.1	-0.1	N/A	2007, 2009, 2011
DNAJC10	ENST00000264065.7	DnaJ (Hsp40) homolog, subfamily C, member 10	709	1	1	0	0	6	0	2	4	9	hsa-miR-543	-0.23	-0.31	N/A	2009, 2011
DNAJC5	ENST00000360864.4	DnaJ (Hsp40) homolog, subfamily C, member 5	1089	1	0	1	0	0	0	0	0	2	hsa-miR-543	-0.01	-0.09	N/A	2011
DNAL1	ENST00000553645.2	dynein, axonemal, light chain 1	81	1	1	0	0	1	0	0	1	2	hsa-miR-543	-0.01	-0.09	N/A	2009, 2011
DOCK11	ENST00000276204.6	dedicator of cytokinesis 11	40	1	0	0	1	1	0	0	1	1	hsa-miR-543	-0.06	-0.07	N/A
DOCK7	ENST00000251157.5	dedicator of cytokinesis 7	66	1	0	1	0	0	0	0	0	1	hsa-miR-543	-0.1	-0.1	N/A	2007, 2009, 2011
DR1	ENST00000370272.4	down-regulator of transcription 1, TBP-binding (negative cofactor 2)	2994	1	0	1	0	2	0	1	1	4	hsa-miR-543	-0.11	-0.16	N/A
DRGX	ENST00000374139.2	dorsal root ganglia homeobox	5	1	0	1	0	0	0	0	0	1	hsa-miR-543	-0.08	-0.08	N/A
DSTN	ENST00000246069.7	destrin (actin depolymerizing factor)	10116	1	0	0	1	0	0	0	0	2	hsa-miR-543	-0.12	-0.12	N/A
DYNC1LI2	ENST00000258198.2	dynein, cytoplasmic 1, light intermediate chain 2	137	1	0	1	0	3	0	2	1	3	hsa-miR-543	-0.15	-0.19	N/A	2007
DYRK2	ENST00000344096.3	dual-specificity tyrosine-(Y)-phosphorylation regulated kinase 2	1091	1	1	0	0	1	0	0	1	2	hsa-miR-543	-0.01	-0.04	N/A
E2F7	ENST00000416496.2	E2F transcription factor 7	308	1	0	1	0	1	0	0	1	0	hsa-miR-543	-0.06	-0.06	N/A	2007, 2009, 2011
EEA1	ENST00000322349.8	early endosome antigen 1	78	1	1	0	0	2	0	0	2	4	hsa-miR-543	-0.07	-0.08	N/A	2009, 2011
EEF1A1	ENST00000316292.9	eukaryotic translation elongation factor 1 alpha 1	129	1	0	1	0	2	0	1	1	2	hsa-miR-543	-0.12	-0.14	N/A	2007, 2009, 2011
EFR3B	ENST00000403714.3	EFR3 homolog B (S. cerevisiae)	14	1	0	0	1	0	0	0	0	1	hsa-miR-543	-0.01	-0.01	N/A	2011
EGR1	ENST00000239938.4	early growth response 1	1956	1	0	1	0	0	0	0	0	0	hsa-miR-543	-0.07	-0.07	N/A	2009, 2011
EIF1	ENST00000469257.1	eukaryotic translation initiation factor 1	415	1	0	0	1	1	1	0	0	0	hsa-miR-543	-0.36	-0.36	N/A	2007
EIF2AK4	ENST00000382727.2	eukaryotic translation initiation factor 2 alpha kinase 4	805	1	0	1	0	0	0	0	0	0	hsa-miR-543	-0.06	-0.06	N/A	2009, 2011
EIF4A2	ENST00000323963.5	eukaryotic translation initiation factor 4A2	304	1	1	0	0	0	0	0	0	0	hsa-miR-543	-0.3	-0.4	N/A	2007, 2009, 2011
EIF4E3	ENST00000425534.3	eukaryotic translation initiation factor 4E family member 3	475	1	1	0	0	1	0	0	1	3	hsa-miR-543	-0.03	-0.04	N/A	2011
ELAVL2	ENST00000380110.4	ELAV like neuron-specific RNA binding protein 2	78	1	0	1	0	0	0	0	0	0	hsa-miR-543	-0.08	-0.08	N/A	2007, 2009, 2011
ELAVL4	ENST00000371824.1	ELAV like neuron-specific RNA binding protein 4	5	1	0	1	0	0	0	0	0	2	hsa-miR-543	-0.12	-0.12	N/A	2011
ELL	ENST00000262809.4	elongation factor RNA polymerase II	250	1	0	0	1	0	0	0	0	1	hsa-miR-543	-0.01	-0.01	N/A	2009, 2011
ELMSAN1	ENST00000394071.2	ELM2 and Myb/SANT-like domain containing 1	15	1	0	1	0	0	0	0	0	0	hsa-miR-543	-0.05	-0.06	N/A	2007, 2009, 2011
EMC1	ENST00000477853.1	ER membrane protein complex subunit 1	5396	1	0	1	0	2	0	2	0	0	hsa-miR-543	-0.16	-0.2	N/A
EML5	ENST00000554922.1	echinoderm microtubule associated protein like 5	60	1	1	0	0	1	0	1	0	2	hsa-miR-543	-0.03	-0.05	N/A
EN2	ENST00000297375.4	engrailed homeobox 2	86	1	0	1	0	0	0	0	0	0	hsa-miR-543	-0.07	-0.13	N/A	2007, 2009, 2011
ENAH	ENST00000366844.3	enabled homolog (Drosophila)	415	1	0	1	0	0	0	0	0	5	hsa-miR-543	-0.02	-0.02	N/A	2009, 2011
ENOX2	ENST00000370935.1	ecto-NOX disulfide-thiol exchanger 2	215	1	0	1	0	1	0	1	0	3	hsa-miR-543	-0.04	-0.06	N/A	2009, 2011
EPB41	ENST00000373798.1	erythrocyte membrane protein band 4.1 (elliptocytosis 1, RH-linked)	53	1	0	1	0	0	0	0	0	0	hsa-miR-543	-0.02	-0.02	N/A	2009, 2011
EPC2	ENST00000258484.6	enhancer of polycomb homolog 2 (Drosophila)	152	1	0	1	0	0	0	0	0	0	hsa-miR-543	-0.1	-0.11	N/A	2007, 2009, 2011
EPG5	ENST00000282041.5	ectopic P-granules autophagy protein 5 homolog (C. elegans)	269	1	0	1	0	1	0	1	0	3	hsa-miR-543	-0.03	-0.04	N/A
EPS8	ENST00000543523.1	epidermal growth factor receptor pathway substrate 8	2643	3	0	1	2	2	0	1	1	2	hsa-miR-543	-0.28	-0.29	N/A	2007, 2009, 2011
ERAS	ENST00000338270.1	ES cell expressed Ras	7	1	1	0	0	0	0	0	0	1	hsa-miR-543	-0.25	-0.38	N/A	2009, 2011
ERBB4	ENST00000342788.4	v-erb-b2 avian erythroblastic leukemia viral oncogene homolog 4	27	2	0	0	2	1	0	0	1	4	hsa-miR-543	-0.03	-0.03	N/A	2007, 2009, 2011
ERLIN1	ENST00000421367.2	ER lipid raft associated 1	86	1	1	0	0	0	0	0	0	1	hsa-miR-543	-0.18	-0.18	N/A	2009, 2011
ERLIN2	ENST00000276461.5	ER lipid raft associated 2	887	1	0	1	0	2	0	1	1	1	hsa-miR-543	-0.1	-0.16	N/A	2009, 2011
ERVMER34-1	ENST00000443173.1	endogenous retrovirus group MER34, member 1	28	1	1	0	0	0	0	0	0	3	hsa-miR-543	-0.04	-0.07	N/A
ETV3	ENST00000368192.4	ets variant 3	37	1	0	0	1	2	0	2	0	4	hsa-miR-543	-0.05	-0.07	N/A
EXOSC2	ENST00000372358.5	exosome component 2	852	1	0	1	0	0	0	0	0	0	hsa-miR-543	-0.01	-0.02	N/A
EYA3	ENST00000373871.3	eyes absent homolog 3 (Drosophila)	50	1	0	0	1	0	0	0	0	0	hsa-miR-543	-0.01	-0.01	N/A	2011
EYA4	ENST00000367895.5	eyes absent homolog 4 (Drosophila)	242	1	0	1	0	0	0	0	0	4	hsa-miR-543	-0.05	-0.05	N/A	2007, 2011
FAHD2A	ENST00000233379.4	fumarylacetoacetate hydrolase domain containing 2A	9	1	0	0	1	1	0	1	0	1	hsa-miR-543	-0.02	-0.03	N/A
FAM102A	ENST00000373095.1	family with sequence similarity 102, member A	85	1	1	0	0	1	0	1	0	2	hsa-miR-543	-0.03	-0.07	N/A	2009, 2011
FAM117A	ENST00000240364.2	family with sequence similarity 117, member A	185	1	1	0	0	0	0	0	0	1	hsa-miR-543	-0.25	-0.25	N/A	2007, 2009, 2011
FAM117B	ENST00000392238.2	family with sequence similarity 117, member B	245	1	0	0	1	0	0	0	0	2	hsa-miR-543	-0.01	-0.01	N/A	2009, 2011
FAM155B	ENST00000252338.4	family with sequence similarity 155, member B	21	1	0	1	0	0	0	0	0	0	hsa-miR-543	-0.02	-0.02	N/A	2007, 2009, 2011
FAM160A1	ENST00000435205.1	family with sequence similarity 160, member A1	18	1	1	0	0	0	0	0	0	1	hsa-miR-543	-0.24	-0.24	N/A	2009, 2011
FAM160A2	ENST00000449352.2	family with sequence similarity 160, member A2	988	1	0	1	0	0	0	0	0	0	hsa-miR-543	-0.24	-0.24	N/A	2007, 2009, 2011
FAM179B	ENST00000382233.2	family with sequence similarity 179, member B	12	1	1	0	0	0	0	0	0	1	hsa-miR-543	-0.11	-0.11	N/A	2009, 2011
FAM184B	ENST00000265018.3	family with sequence similarity 184, member B	22	1	0	0	1	1	0	0	1	0	hsa-miR-543	-0.02	-0.02	N/A
FAM189B	ENST00000350210.2	family with sequence similarity 189, member B	587	1	0	1	0	0	0	0	0	0	hsa-miR-543	-0.16	-0.16	N/A	2007, 2009, 2011
FAM204A	ENST00000369183.4	family with sequence similarity 204, member A	296	1	0	0	1	3	0	1	2	1	hsa-miR-543	-0.22	-0.24	N/A
FAM222A	ENST00000538780.1	family with sequence similarity 222, member A	23	1	0	1	0	0	0	0	0	0	hsa-miR-543	-0.14	-0.15	N/A	2007, 2009, 2011
FAM46C	ENST00000369448.3	family with sequence similarity 46, member C	74	1	0	1	0	0	0	0	0	2	hsa-miR-543	-0.02	-0.07	N/A	2009, 2011
FAM76A	ENST00000373954.6	family with sequence similarity 76, member A	173	1	0	1	0	1	0	1	0	0	hsa-miR-543	-0.11	-0.14	N/A
FAM83F	ENST00000333407.6	family with sequence similarity 83, member F	5	1	0	0	1	4	0	1	3	2	hsa-miR-543	-0.06	-0.06	N/A
FAM86A	ENST00000458008.4	family with sequence similarity 86, member A	5	2	1	1	0	1	0	0	1	0	hsa-miR-543	-0.21	-0.21	N/A	2009, 2011
FAM86C1	ENST00000359244.4	family with sequence similarity 86, member C1	5	1	1	0	0	1	0	1	0	0	hsa-miR-543	-0.31	-0.31	N/A
FAXC	ENST00000389677.5	failed axon connections homolog (Drosophila)	95	1	0	1	0	4	0	0	4	10	hsa-miR-543	-0.03	-0.15	N/A
FBXL3	ENST00000355619.5	F-box and leucine-rich repeat protein 3	842	1	0	1	0	3	0	0	3	4	hsa-miR-543	-0.08	-0.09	N/A
FBXO21	ENST00000427718.2	F-box protein 21	1035	1	0	0	1	2	0	1	1	2	hsa-miR-543	-0.02	-0.07	N/A	2007, 2009, 2011
FBXO33	ENST00000298097.7	F-box protein 33	306	2	0	2	0	1	0	0	1	3	hsa-miR-543	-0.12	-0.12	N/A	2007, 2009, 2011
FBXO34	ENST00000313833.4	F-box protein 34	80	3	0	3	0	0	0	0	0	2	hsa-miR-543	-0.53	-0.58	N/A	2009, 2011
FBXO47	ENST00000378079.2	F-box protein 47	5	1	0	1	0	1	1	0	0	2	hsa-miR-543	-0.38	-0.38	N/A
FGF12	ENST00000445105.2	fibroblast growth factor 12	150	1	1	0	0	4	0	2	2	7	hsa-miR-543	-0.03	-0.31	N/A	2009, 2011
FIGN	ENST00000333129.3	fidgetin	10	3	1	2	0	1	0	0	1	3	hsa-miR-543	-0.19	-0.29	N/A	2007, 2009, 2011
FKBP4	ENST00000001008.4	FK506 binding protein 4, 59kDa	727	1	1	0	0	0	0	0	0	0	hsa-miR-543	-0.22	-0.22	N/A	2007, 2009, 2011
FLJ00388	ENST00000594280.1		185	1	0	0	1	0	0	0	0	0	hsa-miR-543	-0.12	-0.12	N/A
FLRT2	ENST00000330753.4	fibronectin leucine rich transmembrane protein 2	73	1	0	0	1	0	0	0	0	2	hsa-miR-543	-0.01	-0.01	N/A	2007, 2009, 2011
FMNL2	ENST00000475377.2	formin-like 2	31	1	1	0	0	1	0	1	0	0	hsa-miR-543	-0.37	-0.41	N/A	2007, 2009, 2011
FMO3	ENST00000367755.4	flavin containing monooxygenase 3	5	1	1	0	0	0	0	0	0	0	hsa-miR-543	0	-0.04	N/A
FNDC3B	ENST00000336824.4	fibronectin type III domain containing 3B	509	1	1	0	0	0	0	0	0	6	hsa-miR-543	-0.02	-0.04	N/A	2007, 2009, 2011
FNIP2	ENST00000264433.6	folliculin interacting protein 2	266	2	1	1	0	0	0	0	0	3	hsa-miR-543	-0.05	-0.08	N/A	2009, 2011
FOXB1	ENST00000396057.4	forkhead box B1	31	1	0	1	0	0	0	0	0	0	hsa-miR-543	-0.09	-0.11	N/A
FOXD1	ENST00000499003.3	forkhead box D1	423	1	0	0	1	0	0	0	0	2	hsa-miR-543	0	-0.01	N/A
FOXD3	ENST00000371116.2	forkhead box D3	7	1	0	0	1	0	0	0	0	0	hsa-miR-543	-0.05	-0.05	N/A	2009, 2011
FOXJ2	ENST00000162391.3	forkhead box J2	9	1	0	1	0	0	0	0	0	1	hsa-miR-543	-0.06	-0.15	N/A	2009, 2011
FOXP1	ENST00000318789.4	forkhead box P1	264	1	1	0	0	0	0	0	0	5	hsa-miR-543	-0.1	-0.1	N/A	2007, 2009, 2011
FOXP2	ENST00000408937.3	forkhead box P2	169	1	1	0	0	2	0	0	2	3	hsa-miR-543	-0.02	-0.05	N/A	2009, 2011
FXR1	ENST00000357559.4	fragile X mental retardation, autosomal homolog 1	434	1	0	0	1	3	0	1	2	3	hsa-miR-543	-0.01	-0.14	N/A	2011
FZD4	ENST00000531380.1	frizzled family receptor 4	5	2	1	0	1	0	0	0	0	0	hsa-miR-543	-0.04	-0.04	N/A	2007, 2009, 2011
G3BP1	ENST00000394123.3	GTPase activating protein (SH3 domain) binding protein 1	688	1	0	1	0	4	2	0	2	3	hsa-miR-543	-0.07	-0.17	N/A
GABRA1	ENST00000428797.2	gamma-aminobutyric acid (GABA) A receptor, alpha 1	5	1	0	1	0	1	0	1	0	2	hsa-miR-543	-0.15	-0.15	N/A	2011
GABRB2	ENST00000393959.1	gamma-aminobutyric acid (GABA) A receptor, beta 2	5	1	1	0	0	1	0	0	1	1	hsa-miR-543	-0.04	-0.04	N/A	2007, 2009, 2011
GALNT1	ENST00000269195.5	UDP-N-acetyl-alpha-D-galactosamine:polypeptide N-acetylgalactosaminyltransferase 1 (GalNAc-T1)	2466	1	0	1	0	1	0	0	1	2	hsa-miR-543	-0.01	-0.11	N/A	2007, 2011
GAPVD1	ENST00000470056.1	GTPase activating protein and VPS9 domains 1	1805	1	1	0	0	1	0	0	1	1	hsa-miR-543	-0.01	-0.04	N/A	2007
GATA6	ENST00000269216.3	GATA binding protein 6	691	1	0	0	1	1	0	1	0	2	hsa-miR-543	-0.01	-0.06	N/A
GDF6	ENST00000287020.5	growth differentiation factor 6	14	2	0	0	2	0	0	0	0	4	hsa-miR-543	-0.05	-0.05	N/A	2007, 2009, 2011
GFI1	ENST00000370332.1	growth factor independent 1 transcription repressor	154	1	0	0	1	0	0	0	0	2	hsa-miR-543	0	-0.01	N/A
GFPT1	ENST00000357308.4	glutamine--fructose-6-phosphate transaminase 1	1313	1	0	1	0	5	1	1	3	1	hsa-miR-543	-0.06	-0.16	N/A	2011
GFRA1	ENST00000439649.3	GDNF family receptor alpha 1	69	1	0	0	1	0	0	0	0	2	hsa-miR-543	-0.01	-0.01	N/A	2011
GID4	ENST00000268719.4	GID complex subunit 4	79	1	1	0	0	1	1	0	0	4	hsa-miR-543	-0.03	-0.22	N/A	2007, 2009, 2011
GJB1	ENST00000374022.3	gap junction protein, beta 1, 32kDa	96	1	0	0	1	0	0	0	0	0	hsa-miR-543	-0.01	-0.01	N/A
GJC1	ENST00000426548.1	gap junction protein, gamma 1, 45kDa	195	1	1	0	0	1	0	0	1	5	hsa-miR-543	-0.01	-0.04	N/A	2009, 2011
GK5	ENST00000392993.2	glycerol kinase 5 (putative)	73	1	1	0	0	1	0	1	0	3	hsa-miR-543	-0.02	-0.06	N/A	2011
GMFB	ENST00000554908.1	glia maturation factor, beta	15	1	0	0	1	0	0	0	0	4	hsa-miR-543	-0.03	-0.1	N/A	2009
GNAO1	ENST00000262493.6	guanine nucleotide binding protein (G protein), alpha activating activity polypeptide O	8	1	0	1	0	0	0	0	0	0	hsa-miR-543	-0.17	-0.17	N/A	2011
GNAQ	ENST00000286548.4	guanine nucleotide binding protein (G protein), q polypeptide	47	1	1	0	0	2	0	1	1	3	hsa-miR-543	-0.11	-0.17	N/A
GNG2	ENST00000556752.1	guanine nucleotide binding protein (G protein), gamma 2	199	1	0	0	1	0	0	0	0	4	hsa-miR-543	-0.03	-0.05	N/A	2009, 2011
GPBP1	ENST00000424459.3	GC-rich promoter binding protein 1	732	3	0	2	1	0	0	0	0	1	hsa-miR-543	-0.3	-0.32	N/A	2007, 2011
GPCPD1	ENST00000379019.4	glycerophosphocholine phosphodiesterase GDE1 homolog (S. cerevisiae)	155	1	1	0	0	4	0	1	3	2	hsa-miR-543	-0.27	-0.29	N/A	2009, 2011
GPR124	ENST00000315215.7	G protein-coupled receptor 124	72	1	0	1	0	1	1	0	0	1	hsa-miR-543	-0.1	-0.13	N/A	2007, 2009, 2011
GPR137B	ENST00000366592.3	G protein-coupled receptor 137B	389	1	1	0	0	1	0	1	0	1	hsa-miR-543	-0.14	-0.23	N/A	2009, 2011
GPR180	ENST00000376958.4	G protein-coupled receptor 180	161	1	0	1	0	1	0	1	0	5	hsa-miR-543	-0.03	-0.04	N/A
GPR3	ENST00000374024.3	G protein-coupled receptor 3	5	2	1	1	0	0	0	0	0	0	hsa-miR-543	-0.21	-0.21	N/A	2009, 2011
GPT2	ENST00000340124.4	glutamic pyruvate transaminase (alanine aminotransferase) 2	1750	1	0	1	0	0	0	0	0	0	hsa-miR-543	-0.01	-0.02	N/A
GRAMD4	ENST00000361034.3	GRAM domain containing 4	403	1	1	0	0	0	0	0	0	0	hsa-miR-543	-0.07	-0.07	N/A	2007, 2009, 2011
GREM1	ENST00000560677.1	gremlin 1, DAN family BMP antagonist	752	1	0	1	0	2	0	1	1	3	hsa-miR-543	-0.13	-0.26	N/A	2007, 2011
GRIK2	ENST00000413795.1	glutamate receptor, ionotropic, kainate 2	28	2	1	1	0	1	0	0	1	4	hsa-miR-543	-0.06	-0.06	N/A	2007, 2009, 2011
GRIN2A	ENST00000562109.1	glutamate receptor, ionotropic, N-methyl D-aspartate 2A	5	1	0	1	0	4	1	2	1	9	hsa-miR-543	0	-0.11	N/A
GRM1	ENST00000392299.2	glutamate receptor, metabotropic 1	5	1	0	1	0	0	0	0	0	3	hsa-miR-543	-0.08	-0.08	N/A
GRM5	ENST00000418177.2	glutamate receptor, metabotropic 5	5	1	1	0	0	0	0	0	0	1	hsa-miR-543	-0.03	-0.03	N/A	2011
GRM8	ENST00000358373.3	glutamate receptor, metabotropic 8	26	1	0	1	0	1	0	0	1	1	hsa-miR-543	-0.09	-0.11	N/A	2007, 2009, 2011
GUF1	ENST00000281543.5	GUF1 GTPase homolog (S. cerevisiae)	110	1	0	1	0	0	0	0	0	2	hsa-miR-543	0	-0.02	N/A
HAPLN1	ENST00000274341.4	hyaluronan and proteoglycan link protein 1	5	1	0	1	0	3	0	0	3	2	hsa-miR-543	-0.08	-0.08	N/A	2011
HAUS3	ENST00000243706.4	HAUS augmin-like complex, subunit 3	466	1	1	0	0	0	0	0	0	1	hsa-miR-543	0	-0.04	N/A	2011
HCN1	ENST00000303230.4	hyperpolarization activated cyclic nucleotide-gated potassium channel 1	5	1	0	0	1	1	0	0	1	4	hsa-miR-543	-0.01	-0.02	N/A	2007
HECA	ENST00000367658.2	headcase homolog (Drosophila)	783	1	0	1	0	2	0	0	2	0	hsa-miR-543	-0.12	-0.12	N/A	2007, 2009, 2011
HEG1	ENST00000311127.4	heart development protein with EGF-like domains 1	380	1	1	0	0	0	0	0	0	1	hsa-miR-543	-0.04	-0.04	N/A	2009, 2011
HELZ	ENST00000358691.5	helicase with zinc finger	571	1	0	0	1	2	0	2	0	6	hsa-miR-543	-0.07	-0.08	N/A	2009, 2011
HEPHL1	ENST00000315765.9	hephaestin-like 1	5	1	0	1	0	0	0	0	0	1	hsa-miR-543	-0.15	-0.15	N/A	2009, 2011
HERPUD1	ENST00000379792.2	homocysteine-inducible, endoplasmic reticulum stress-inducible, ubiquitin-like domain member 1	804	1	0	1	0	1	0	0	1	0	hsa-miR-543	-0.12	-0.13	N/A	2007, 2011
HEY2	ENST00000368365.1	hairy/enhancer-of-split related with YRPW motif 2	70	1	1	0	0	0	0	0	0	0	hsa-miR-543	-0.06	-0.26	N/A	2009, 2011
HGF	ENST00000222390.5	hepatocyte growth factor (hepapoietin A; scatter factor)	18	1	1	0	0	1	0	0	1	2	hsa-miR-543	-0.04	-0.04	N/A
HIC2	ENST00000407464.2	hypermethylated in cancer 2	28	1	0	1	0	0	0	0	0	1	hsa-miR-543	0	-0.02	N/A	2007, 2009, 2011
HIPK2	ENST00000406875.3	homeodomain interacting protein kinase 2	48	1	0	1	0	3	0	1	2	2	hsa-miR-543	-0.08	-0.09	N/A	2009, 2011
HMGA2	ENST00000403681.2	high mobility group AT-hook 2	8021	1	1	0	0	0	0	0	0	1	hsa-miR-543	-0.16	-0.16	N/A
HMGB2	ENST00000296503.5	high mobility group box 2	8626	1	0	1	0	0	0	0	0	4	hsa-miR-543	-0.17	-0.3	N/A	2007, 2011
HNMT	ENST00000280097.3	histamine N-methyltransferase	530	1	1	0	0	1	0	1	0	2	hsa-miR-543	-0.02	-0.2	N/A	2011
HNRNPU	ENST00000444376.2	heterogeneous nuclear ribonucleoprotein U (scaffold attachment factor A)	5343	1	0	0	1	1	0	0	1	1	hsa-miR-543	-0.06	-0.14	N/A	2009, 2011
HS3ST3A1	ENST00000284110.1	heparan sulfate (glucosamine) 3-O-sulfotransferase 3A1	148	1	1	0	0	2	0	1	1	5	hsa-miR-543	-0.29	-0.32	N/A	2009, 2011
HS6ST1	ENST00000259241.6	heparan sulfate 6-O-sulfotransferase 1	22	1	1	0	0	0	0	0	0	0	hsa-miR-543	-0.12	-0.12	N/A	2009, 2011
HSPA12A	ENST00000369209.3	heat shock 70kDa protein 12A	37	1	1	0	0	2	0	1	1	2	hsa-miR-543	-0.05	-0.08	N/A	2009, 2011
HSPA13	ENST00000285667.3	heat shock protein 70kDa family, member 13	2175	1	0	1	0	2	1	0	1	4	hsa-miR-543	-0.14	-0.17	N/A	2011
HSPA4L	ENST00000296464.4	heat shock 70kDa protein 4-like	348	2	1	0	1	3	0	1	2	5	hsa-miR-543	-0.08	-0.13	N/A
ICK	ENST00000350082.5	intestinal cell (MAK-like) kinase	18	1	0	1	0	0	0	0	0	2	hsa-miR-543	-0.01	-0.02	N/A	2009, 2011
ID4	ENST00000378700.3	inhibitor of DNA binding 4, dominant negative helix-loop-helix protein	3400	1	1	0	0	2	0	0	2	3	hsa-miR-543	-0.23	-0.25	N/A	2007, 2009, 2011
IGFBP4	ENST00000269593.4	insulin-like growth factor binding protein 4	4053	1	1	0	0	0	0	0	0	0	hsa-miR-543	0	-0.03	N/A
IKZF3	ENST00000346872.3	IKAROS family zinc finger 3 (Aiolos)	7	1	1	0	0	3	0	2	1	6	hsa-miR-543	-0.04	-0.14	N/A
IL10	ENST00000423557.1	interleukin 10	5	1	1	0	0	0	0	0	0	1	hsa-miR-543	-0.19	-0.19	N/A	2009, 2011
IL1A	ENST00000263339.3	interleukin 1, alpha	5	1	0	1	0	2	0	0	2	2	hsa-miR-543	-0.3	-0.3	N/A	2007, 2009, 2011
IL1RAPL1	ENST00000378993.1	interleukin 1 receptor accessory protein-like 1	5	1	0	0	1	2	0	0	2	1	hsa-miR-543	0	-0.09	N/A
IL33	ENST00000381434.3	interleukin 33	8	1	0	1	0	0	0	0	0	0	hsa-miR-543	-0.07	-0.07	N/A
IMMT	ENST00000254636.5	inner membrane protein, mitochondrial	890	1	0	0	1	0	0	0	0	2	hsa-miR-543	-0.05	-0.05	N/A
ING1	ENST00000333219.7	inhibitor of growth family, member 1	142	1	1	0	0	1	0	0	1	1	hsa-miR-543	-0.33	-0.34	N/A
ING5	ENST00000313552.6	inhibitor of growth family, member 5	529	1	1	0	0	0	0	0	0	5	hsa-miR-543	-0.11	-0.16	N/A	2009, 2011
INHBA	ENST00000242208.4	inhibin, beta A	1260	1	0	1	0	0	0	0	0	2	hsa-miR-543	-0.02	-0.02	N/A
INO80C	ENST00000334598.7	INO80 complex subunit C	582	1	0	1	0	0	0	0	0	0	hsa-miR-543	-0.28	-0.28	N/A	2011
IPMK	ENST00000373935.3	inositol polyphosphate multikinase	196	1	1	0	0	1	0	1	0	3	hsa-miR-543	-0.08	-0.12	N/A	2011
IPO5	ENST00000261574.5	importin 5	1826	1	0	1	0	0	0	0	0	0	hsa-miR-543	-0.15	-0.16	N/A	2009, 2011
IPPK	ENST00000287996.3	inositol 1,3,4,5,6-pentakisphosphate 2-kinase	211	1	0	1	0	0	0	0	0	1	hsa-miR-543	-0.1	-0.11	N/A	2009, 2011
IQCJ-SCHIP1	ENST00000337808.6	IQCJ-SCHIP1 readthrough	891	1	0	1	0	0	0	0	0	0	hsa-miR-543	-0.12	-0.12	N/A	2007, 2009, 2011
IQGAP2	ENST00000274364.6	IQ motif containing GTPase activating protein 2	588	1	0	0	1	1	1	0	0	1	hsa-miR-543	-0.11	-0.32	N/A	2007
IREB2	ENST00000258886.8	iron-responsive element binding protein 2	1096	1	0	0	1	1	1	0	0	1	hsa-miR-543	-0.06	-0.09	N/A	2009, 2011
ITGB8	ENST00000222573.4	integrin, beta 8	17	1	1	0	0	1	0	1	0	3	hsa-miR-543	-0.07	-0.08	N/A	2007, 2009, 2011
JDP2	ENST00000435893.2	Jun dimerization protein 2	110	1	0	1	0	1	0	1	0	0	hsa-miR-543	-0.14	-0.16	N/A	2007, 2009, 2011
KANSL2	ENST00000550347.1	KAT8 regulatory NSL complex subunit 2	68	1	0	0	1	1	0	0	1	0	hsa-miR-543	-0.13	-0.14	N/A	2007, 2011
KARS	ENST00000568378.1	lysyl-tRNA synthetase	2738	1	0	1	0	1	0	1	0	0	hsa-miR-543	0	-0.31	N/A
KCNA1	ENST00000382545.3	potassium voltage-gated channel, shaker-related subfamily, member 1 (episodic ataxia with myokymia)	5	1	1	0	0	0	0	0	0	2	hsa-miR-543	-0.03	-0.03	N/A	2009, 2011
KCNA3	ENST00000369769.2	potassium voltage-gated channel, shaker-related subfamily, member 3	5	1	1	0	0	0	0	0	0	0	hsa-miR-543	-0.09	-0.09	N/A
KCNA4	ENST00000328224.6	potassium voltage-gated channel, shaker-related subfamily, member 4	5	1	0	1	0	1	0	0	1	0	hsa-miR-543	-0.09	-0.09	N/A	2011
KCND3	ENST00000369697.1	potassium voltage-gated channel, Shal-related subfamily, member 3	23	1	0	1	0	2	0	1	1	2	hsa-miR-543	-0.05	-0.05	N/A
KCNE3	ENST00000310128.4	potassium voltage-gated channel, Isk-related family, member 3	16	1	1	0	0	0	0	0	0	0	hsa-miR-543	-0.04	-0.04	N/A	2011
KCNK10	ENST00000340700.5	potassium channel, subfamily K, member 10	5	1	1	0	0	0	0	0	0	3	hsa-miR-543	0	-0.03	N/A
KCNQ3	ENST00000388996.4	potassium voltage-gated channel, KQT-like subfamily, member 3	5	1	1	0	0	2	0	1	1	1	hsa-miR-543	-0.03	-0.06	N/A
KCNS2	ENST00000287042.4	potassium voltage-gated channel, delayed-rectifier, subfamily S, member 2	5	1	1	0	0	0	0	0	0	1	hsa-miR-543	-0.03	-0.03	N/A	2011
KCTD10	ENST00000228495.6	potassium channel tetramerization domain containing 10	147	1	0	1	0	0	0	0	0	2	hsa-miR-543	0	-0.04	N/A
KCTD12	ENST00000377474.2	potassium channel tetramerization domain containing 12	404	1	1	0	0	1	0	0	1	1	hsa-miR-543	-0.03	-0.07	N/A
KDM5A	ENST00000399788.2	lysine (K)-specific demethylase 5A	118	2	0	2	0	4	0	1	3	4	hsa-miR-543	-0.06	-0.09	N/A	2007, 2009, 2011
KDM5B	ENST00000367265.3	lysine (K)-specific demethylase 5B	187	1	0	1	0	2	0	0	2	0	hsa-miR-543	-0.01	-0.04	N/A
KIAA1024	ENST00000305428.3	KIAA1024	5	2	0	1	1	1	0	1	0	3	hsa-miR-543	-0.07	-0.07	N/A	2007, 2009, 2011
KIAA1199	ENST00000220244.3	KIAA1199	660	1	0	1	0	0	0	0	0	0	hsa-miR-543	-0.02	-0.02	N/A
KIAA1239	ENST00000309447.5	KIAA1239	5	3	0	2	1	0	0	0	0	0	hsa-miR-543	-0.12	-0.12	N/A	2011
KIAA1432	ENST00000414202.2	KIAA1432	1366	1	0	0	1	1	0	0	1	2	hsa-miR-543	-0.01	-0.02	N/A
KIAA1522	ENST00000401073.2	KIAA1522	13	1	0	0	1	1	1	0	0	0	hsa-miR-543	-0.04	-0.04	N/A	2009, 2011
KIF4A	ENST00000374403.3	kinesin family member 4A	259	1	0	0	1	0	0	0	0	0	hsa-miR-543	-0.04	-0.04	N/A	2007, 2009, 2011
KIN	ENST00000379562.4	KIN, antigenic determinant of recA protein homolog (mouse)	443	1	1	0	0	1	1	0	0	7	hsa-miR-543	-0.37	-0.4	N/A	2011
KLF3	ENST00000261438.5	Kruppel-like factor 3 (basic)	515	1	0	1	0	0	0	0	0	1	hsa-miR-543	-0.03	-0.08	N/A	2009, 2011
KLF7	ENST00000423015.1	Kruppel-like factor 7 (ubiquitous)	737	2	0	0	2	1	0	0	1	8	hsa-miR-543	-0.2	-0.26	N/A
KLHDC10	ENST00000335420.5	kelch domain containing 10	347	1	0	0	1	2	0	1	1	0	hsa-miR-543	-0.1	-0.1	N/A	2007, 2009, 2011
KLHL11	ENST00000319121.3	kelch-like family member 11	16	1	0	1	0	0	0	0	0	1	hsa-miR-543	-0.03	-0.04	N/A
KLHL26	ENST00000300976.4	kelch-like family member 26	238	1	0	1	0	1	0	0	1	0	hsa-miR-543	-0.02	-0.03	N/A
KLHL5	ENST00000261425.3	kelch-like family member 5	366	1	1	0	0	4	1	0	3	3	hsa-miR-543	-0.17	-0.31	N/A	2007, 2009, 2011
KLHL8	ENST00000273963.5	kelch-like family member 8	266	1	0	1	0	1	0	0	1	3	hsa-miR-543	-0.02	-0.08	N/A
KMT2A	ENST00000534358.1	lysine (K)-specific methyltransferase 2A	1092	1	0	1	0	1	0	1	0	2	hsa-miR-543	-0.04	-0.04	N/A
KMT2E	ENST00000334877.4	lysine (K)-specific methyltransferase 2E	654	1	0	1	0	0	0	0	0	1	hsa-miR-543	-0.07	-0.07	N/A
KPNA4	ENST00000334256.4	karyopherin alpha 4 (importin alpha 3)	111	2	0	1	1	1	1	0	0	3	hsa-miR-543	-0.11	-0.13	N/A	2007, 2011
KRAS	ENST00000256078.4	Kirsten rat sarcoma viral oncogene homolog	40	1	0	1	0	4	0	2	2	2	hsa-miR-543	-0.1	-0.14	N/A	2007, 2009, 2011
KREMEN1	ENST00000400335.4	kringle containing transmembrane protein 1	606	1	0	0	1	0	0	0	0	0	hsa-miR-543	-0.01	-0.01	N/A	2007, 2009, 2011
LAMP5	ENST00000246070.2	lysosomal-associated membrane protein family, member 5	26	1	0	1	0	0	0	0	0	0	hsa-miR-543	-0.09	-0.09	N/A	2011
LARP4B	ENST00000316157.3	La ribonucleoprotein domain family, member 4B	705	1	0	0	1	1	0	1	0	2	hsa-miR-543	-0.02	-0.03	N/A
LCA5	ENST00000369846.4	Leber congenital amaurosis 5	8	1	0	0	1	1	0	0	1	0	hsa-miR-543	-0.02	-0.02	N/A	2007, 2009, 2011
LCP1	ENST00000398576.2	lymphocyte cytosolic protein 1 (L-plastin)	7	1	1	0	0	0	0	0	0	2	hsa-miR-543	-0.11	-0.11	N/A	2009, 2011
LDLRAD4	ENST00000399848.3	low density lipoprotein receptor class A domain containing 4	314	1	0	1	0	0	0	0	0	3	hsa-miR-543	-0.01	-0.02	N/A
LEAP2	ENST00000296877.2	liver expressed antimicrobial peptide 2	166	1	0	1	0	0	0	0	0	0	hsa-miR-543	-0.24	-0.25	N/A
LEPROTL1	ENST00000321250.8	leptin receptor overlapping transcript-like 1	1242	1	0	0	1	2	0	0	2	3	hsa-miR-543	-0.01	-0.03	N/A	2007
LHX9	ENST00000367390.3	LIM homeobox 9	40	2	1	1	0	3	0	2	1	2	hsa-miR-543	-0.07	-0.12	N/A
LIFR	ENST00000263409.4	leukemia inhibitory factor receptor alpha	44	1	1	0	0	4	0	2	2	2	hsa-miR-543	-0.03	-0.12	N/A	2011
LIN52	ENST00000555028.1	lin-52 homolog (C. elegans)	116	1	0	0	1	0	0	0	0	0	hsa-miR-543	-0.03	-0.03	N/A
LMO1	ENST00000335790.3	LIM domain only 1 (rhombotin 1)	238	1	0	1	0	0	0	0	0	0	hsa-miR-543	-0.25	-0.3	N/A	2007, 2009, 2011
LMO3	ENST00000354662.1	LIM domain only 3 (rhombotin-like 2)	7	1	0	1	0	1	0	0	1	1	hsa-miR-543	-0.2	-0.2	N/A	2007, 2009, 2011
LMTK2	ENST00000297293.5	lemur tyrosine kinase 2	51	1	1	0	0	0	0	0	0	1	hsa-miR-543	-0.01	-0.03	N/A	2009, 2011
LPIN2	ENST00000261596.4	lipin 2	376	1	0	0	1	0	0	0	0	1	hsa-miR-543	-0.01	-0.01	N/A	2011
LPP	ENST00000312675.4	LIM domain containing preferred translocation partner in lipoma	1894	1	0	1	0	3	0	1	2	0	hsa-miR-543	-0.06	-0.06	N/A	2009, 2011
LRP6	ENST00000261349.4	low density lipoprotein receptor-related protein 6	157	1	1	0	0	1	0	0	1	2	hsa-miR-543	-0.04	-0.04	N/A	2009, 2011
LRRC8A	ENST00000372600.4	leucine rich repeat containing 8 family, member A	71	1	0	1	0	0	0	0	0	0	hsa-miR-543	-0.02	-0.02	N/A
LRRC8D	ENST00000337338.5	leucine rich repeat containing 8 family, member D	96	2	0	2	0	0	0	0	0	2	hsa-miR-543	-0.31	-0.31	N/A	2007, 2009, 2011
LRRN1	ENST00000319331.3	leucine rich repeat neuronal 1	79	1	0	1	0	0	0	0	0	1	hsa-miR-543	-0.07	-0.08	N/A	2007, 2011
M6PR	ENST00000000412.3	mannose-6-phosphate receptor (cation dependent)	46	1	0	0	1	0	0	0	0	0	hsa-miR-543	0	-0.01	N/A	2007, 2009, 2011
MAF	ENST00000393350.1	v-maf avian musculoaponeurotic fibrosarcoma oncogene homolog	608	1	1	0	0	4	1	0	3	2	hsa-miR-543	-0.11	-0.12	N/A	2007, 2009, 2011
MAML2	ENST00000524717.1	mastermind-like 2 (Drosophila)	104	1	0	1	0	2	0	0	2	1	hsa-miR-543	-0.06	-0.09	N/A
MAP2K6	ENST00000590474.1	mitogen-activated protein kinase kinase 6	235	2	0	2	0	1	1	0	0	7	hsa-miR-543	-0.01	-0.07	N/A
MAP7	ENST00000354570.3	microtubule-associated protein 7	444	2	1	1	0	3	0	0	3	6	hsa-miR-543	-0.07	-0.11	N/A
MAPK1	ENST00000215832.6	mitogen-activated protein kinase 1	630	3	0	2	1	0	0	0	0	3	hsa-miR-543	-0.08	-0.2	N/A	2007, 2009, 2011
MAPK6	ENST00000261845.5	mitogen-activated protein kinase 6	24	1	0	0	1	0	0	0	0	1	hsa-miR-543	-0.01	-0.01	N/A	2007
MARC2	ENST00000366913.3	mitochondrial amidoxime reducing component 2	213	1	1	0	0	0	0	0	0	1	hsa-miR-543	-0.33	-0.33	N/A
MARCH6	ENST00000274140.5	membrane-associated ring finger (C3HC4) 6, E3 ubiquitin protein ligase	14086	1	1	0	0	2	0	1	1	3	hsa-miR-543	-0.07	-0.22	N/A
MARCKS	ENST00000368635.4	myristoylated alanine-rich protein kinase C substrate	188	1	0	0	1	1	0	1	0	2	hsa-miR-543	-0.02	-0.12	N/A
MARK2	ENST00000402010.2	MAP/microtubule affinity-regulating kinase 2	845	1	0	1	0	0	0	0	0	0	hsa-miR-543	-0.1	-0.1	N/A	2011
MARVELD1	ENST00000285605.6	MARVEL domain containing 1	2470	1	1	0	0	0	0	0	0	0	hsa-miR-543	-0.03	-0.03	N/A	2011
MATR3	ENST00000510056.1	matrin 3	216	1	1	0	0	3	0	1	2	2	hsa-miR-543	-0.04	-0.07	N/A	2007, 2011
MEGF9	ENST00000373930.3	multiple EGF-like-domains 9	689	2	0	2	0	1	0	1	0	2	hsa-miR-543	-0.07	-0.07	N/A	2011
MEIS2	ENST00000397624.3	Meis homeobox 2	63	1	0	1	0	1	0	0	1	1	hsa-miR-543	-0.18	-0.18	N/A	2007, 2009, 2011
MELK	ENST00000536987.1	maternal embryonic leucine zipper kinase	5978	1	0	0	1	2	0	2	0	3	hsa-miR-543	0	-0.05	N/A
MESDC1	ENST00000267984.2	mesoderm development candidate 1	84	1	0	0	1	0	0	0	0	1	hsa-miR-543	-0.04	-0.04	N/A	2009, 2011
METAP1	ENST00000296411.6	methionyl aminopeptidase 1	887	1	1	0	0	1	0	0	1	4	hsa-miR-543	-0.28	-0.35	N/A	2007, 2009, 2011
METAP2	ENST00000323666.5	methionyl aminopeptidase 2	23	1	1	0	0	1	0	1	0	2	hsa-miR-543	-0.1	-0.16	N/A	2009, 2011
METTL9	ENST00000358154.3	methyltransferase like 9	220	1	0	1	0	0	0	0	0	2	hsa-miR-543	-0.19	-0.19	N/A
MFAP3L	ENST00000393704.3	microfibrillar-associated protein 3-like	69	1	0	1	0	1	0	1	0	3	hsa-miR-543	-0.04	-0.04	N/A	2009, 2011
MFSD2A	ENST00000372811.5	major facilitator superfamily domain containing 2A	113	1	0	0	1	0	0	0	0	1	hsa-miR-543	-0.08	-0.1	N/A	2007
MGA	ENST00000219905.7	MGA, MAX dimerization protein	250	1	0	1	0	1	0	0	1	2	hsa-miR-543	-0.02	-0.03	N/A	2007, 2009, 2011
MGAT5	ENST00000409645.1	mannosyl (alpha-1,6-)-glycoprotein beta-1,6-N-acetyl-glucosaminyltransferase	1627	1	0	0	1	2	0	2	0	1	hsa-miR-543	-0.05	-0.05	N/A
MIA2	ENST00000280082.3	melanoma inhibitory activity 2	5	1	0	1	0	0	0	0	0	2	hsa-miR-543	-0.29	-0.29	N/A
MINOS1	ENST00000322753.6	mitochondrial inner membrane organizing system 1	287	1	0	0	1	0	0	0	0	1	hsa-miR-543	-0.01	-0.01	N/A	2009, 2011
MLF1	ENST00000355893.5	myeloid leukemia factor 1	458	1	0	1	0	1	0	0	1	0	hsa-miR-543	-0.24	-0.25	N/A	2011
MLLT6	ENST00000325718.7	myeloid/lymphoid or mixed-lineage leukemia (trithorax homolog, Drosophila); translocated to, 6	24	1	0	1	0	0	0	0	0	1	hsa-miR-543	0	-0.02	N/A	2011
MLXIP	ENST00000319080.7	MLX interacting protein	69	1	0	1	0	0	0	0	0	1	hsa-miR-543	-0.01	-0.02	N/A
MON2	ENST00000546600.1	MON2 homolog (S. cerevisiae)	784	1	0	0	1	0	0	0	0	1	hsa-miR-543	0	-0.01	N/A	2009, 2011
MRPL22	ENST00000523037.1	mitochondrial ribosomal protein L22	5309	1	1	0	0	0	0	0	0	1	hsa-miR-543	0	-0.05	N/A
MSI2	ENST00000284073.2	musashi RNA-binding protein 2	283	1	1	0	0	2	0	0	2	1	hsa-miR-543	-0.02	-0.05	N/A
MSL2	ENST00000309993.2	male-specific lethal 2 homolog (Drosophila)	175	1	0	1	0	1	0	0	1	1	hsa-miR-543	-0.12	-0.13	N/A	2007
MTA1	ENST00000331320.7	metastasis associated 1	8	1	1	0	0	0	0	0	0	0	hsa-miR-543	-0.08	-0.08	N/A	2009, 2011
MTCH2	ENST00000302503.3	mitochondrial carrier 2	4079	1	0	1	0	0	0	0	0	1	hsa-miR-543	-0.1	-0.1	N/A	2007, 2009, 2011
MTF1	ENST00000373036.4	metal-regulatory transcription factor 1	98	1	0	1	0	1	0	1	0	1	hsa-miR-543	-0.04	-0.04	N/A	2009, 2011
MTF2	ENST00000370298.4	metal response element binding transcription factor 2	653	1	0	1	0	2	0	1	1	1	hsa-miR-543	-0.14	-0.23	N/A	2007, 2009, 2011
MTHFD1L	ENST00000367321.3	methylenetetrahydrofolate dehydrogenase (NADP+ dependent) 1-like	2336	2	0	2	0	0	0	0	0	2	hsa-miR-543	-0.19	-0.21	N/A
MXI1	ENST00000332674.5	MAX interactor 1, dimerization protein	278	2	0	0	2	0	0	0	0	0	hsa-miR-543	-0.01	-0.02	N/A
MYSM1	ENST00000472487.1	Myb-like, SWIRM and MPN domains 1	38	1	0	1	0	0	0	0	0	3	hsa-miR-543	0	-0.02	N/A	2011
NAALADL2	ENST00000454872.1	N-acetylated alpha-linked acidic dipeptidase-like 2	5	1	0	1	0	0	0	0	0	0	hsa-miR-543	-0.05	-0.05	N/A	2007, 2009, 2011
NACC2	ENST00000371753.1	NACC family member 2, BEN and BTB (POZ) domain containing	172	1	0	1	0	1	0	1	0	0	hsa-miR-543	-0.03	-0.04	N/A	2011
NANP	ENST00000304788.3	N-acetylneuraminic acid phosphatase	78	1	1	0	0	1	1	0	0	1	hsa-miR-543	-0.55	-0.57	N/A	2011
NCK2	ENST00000451463.2	NCK adaptor protein 2	178	1	0	1	0	0	0	0	0	0	hsa-miR-543	-0.22	-0.22	N/A	2009, 2011
NCKAP1	ENST00000361354.4	NCK-associated protein 1	700	4	0	2	2	7	1	5	1	7	hsa-miR-543	-0.02	-0.22	N/A
NCL	ENST00000322723.4	nucleolin	10100	1	0	1	0	0	0	0	0	0	hsa-miR-543	-0.15	-0.15	N/A	2009, 2011
NEGR1	ENST00000357731.5	neuronal growth regulator 1	28	1	0	0	1	3	1	0	2	6	hsa-miR-543	-0.16	-0.17	N/A
NFAT5	ENST00000354436.2	nuclear factor of activated T-cells 5, tonicity-responsive	128	1	0	0	1	4	1	1	2	4	hsa-miR-543	-0.04	-0.08	N/A	2009, 2011
NFATC2	ENST00000371564.3	nuclear factor of activated T-cells, cytoplasmic, calcineurin-dependent 2	105	1	0	1	0	1	0	1	0	1	hsa-miR-543	-0.04	-0.04	N/A
NFIB	ENST00000397575.3	nuclear factor I/B	1149	2	1	1	0	0	0	0	0	5	hsa-miR-543	-0.05	-0.05	N/A	2007, 2009, 2011
NHLRC2	ENST00000369301.3	NHL repeat containing 2	368	1	0	1	0	0	0	0	0	4	hsa-miR-543	-0.01	-0.02	N/A
NIPBL	ENST00000448238.2	Nipped-B homolog (Drosophila)	250	1	0	1	0	0	0	0	0	3	hsa-miR-543	-0.02	-0.02	N/A	2007, 2009, 2011
NKRF	ENST00000371527.1	NFKB repressing factor	607	1	0	1	0	0	0	0	0	3	hsa-miR-543	-0.15	-0.16	N/A
NME6	ENST00000450160.1	NME/NM23 nucleoside diphosphate kinase 6	511	1	0	1	0	1	1	0	0	1	hsa-miR-543	-0.09	-0.17	N/A	2011
NMT2	ENST00000378165.4	N-myristoyltransferase 2	318	2	1	1	0	1	0	1	0	1	hsa-miR-543	-0.32	-0.35	N/A	2007, 2009, 2011
NOL4	ENST00000261592.5	nucleolar protein 4	12	1	1	0	0	0	0	0	0	0	hsa-miR-543	-0.03	-0.03	N/A	2007, 2009, 2011
NPAS3	ENST00000346562.2	neuronal PAS domain protein 3	9	1	0	1	0	1	0	0	1	1	hsa-miR-543	-0.08	-0.08	N/A	2009, 2011
NPTN	ENST00000345330.4	neuroplastin	2918	1	0	1	0	1	0	0	1	0	hsa-miR-543	-0.16	-0.16	N/A	2007, 2009, 2011
NPTXR	ENST00000333039.2	neuronal pentraxin receptor	578	2	0	2	0	0	0	0	0	0	hsa-miR-543	-0.11	-0.11	N/A	2007, 2009, 2011
NR1D2	ENST00000312521.4	nuclear receptor subfamily 1, group D, member 2	154	1	1	0	0	0	0	0	0	3	hsa-miR-543	-0.05	-0.12	N/A	2009, 2011
NR6A1	ENST00000487099.2	nuclear receptor subfamily 6, group A, member 1	1082	2	0	0	2	0	0	0	0	5	hsa-miR-543	-0.04	-0.04	N/A
NRXN3	ENST00000281127.7	neurexin 3	14	1	0	1	0	1	0	1	0	4	hsa-miR-543	-0.09	-0.11	N/A	2007, 2011
NUDT21	ENST00000300291.5	nudix (nucleoside diphosphate linked moiety X)-type motif 21	629	1	0	1	0	0	0	0	0	3	hsa-miR-543	-0.01	-0.04	N/A
NUMA1	ENST00000351960.6	nuclear mitotic apparatus protein 1	7	1	0	0	1	0	0	0	0	0	hsa-miR-543	-0.01	-0.01	N/A	2007, 2009, 2011
NUP43	ENST00000367403.3	nucleoporin 43kDa	113	1	0	1	0	1	0	0	1	2	hsa-miR-543	-0.13	-0.13	N/A
OCLN	ENST00000355237.2	occludin	5	1	0	1	0	0	0	0	0	2	hsa-miR-543	-0.02	-0.02	N/A
ONECUT2	ENST00000491143.2	one cut homeobox 2	847	3	1	1	1	2	1	0	1	5	hsa-miR-543	-0.09	-0.14	N/A	2007, 2009, 2011
ORC6	ENST00000568364.2	origin recognition complex, subunit 6	855	1	0	0	1	0	0	0	0	2	hsa-miR-543	-0.11	-0.11	N/A
OSBPL3	ENST00000313367.2	oxysterol binding protein-like 3	200	1	0	1	0	3	1	0	2	2	hsa-miR-543	-0.16	-0.19	N/A	2007, 2009, 2011
OSM	ENST00000215781.2	oncostatin M	5	1	0	0	1	0	0	0	0	0	hsa-miR-543	-0.06	-0.06	N/A	2007, 2011
PAFAH1B2	ENST00000527958.1	platelet-activating factor acetylhydrolase 1b, catalytic subunit 2 (30kDa)	180	1	0	1	0	0	0	0	0	2	hsa-miR-543	-0.14	-0.14	N/A	2011
PAK7	ENST00000378423.1	p21 protein (Cdc42/Rac)-activated kinase 7	6	1	0	1	0	1	0	1	0	5	hsa-miR-543	-0.09	-0.09	N/A	2007, 2009, 2011
PANK3	ENST00000239231.6	pantothenate kinase 3	522	1	0	1	0	4	0	0	4	5	hsa-miR-543	-0.04	-0.06	N/A	2007, 2011
PAPOLG	ENST00000238714.3	poly(A) polymerase gamma	49	1	0	0	1	0	0	0	0	4	hsa-miR-543	-0.01	-0.01	N/A
PAWR	ENST00000328827.4	PRKC, apoptosis, WT1, regulator	1872	2	2	0	0	2	0	0	2	3	hsa-miR-543	-0.29	-0.34	N/A
PBX1	ENST00000367897.1	pre-B-cell leukemia homeobox 1	18	1	0	1	0	2	0	1	1	4	hsa-miR-543	-0.01	-0.06	N/A	2011
PBX3	ENST00000342287.5	pre-B-cell leukemia homeobox 3	1142	1	0	1	0	1	0	0	1	0	hsa-miR-543	-0.1	-0.1	N/A	2007, 2009, 2011
PCBP1	ENST00000303577.5	poly(rC) binding protein 1	4294	1	1	0	0	0	0	0	0	0	hsa-miR-543	-0.36	-0.36	N/A	2007, 2009, 2011
PCDH8	ENST00000377942.3	protocadherin 8	11	1	0	0	1	0	0	0	0	4	hsa-miR-543	-0.01	-0.01	N/A	2011
PCDHA1	ENST00000504120.2	protocadherin alpha 1	86	1	1	0	0	0	0	0	0	1	hsa-miR-543	-0.07	-0.07	N/A	2009, 2011
PCDHA10	ENST00000307360.5	protocadherin alpha 10	86	1	1	0	0	0	0	0	0	1	hsa-miR-543	-0.07	-0.07	N/A	2009, 2011
PCDHA11	ENST00000398640.2	protocadherin alpha 11	86	1	1	0	0	0	0	0	0	1	hsa-miR-543	-0.07	-0.07	N/A	2009, 2011
PCDHA12	ENST00000398631.2	protocadherin alpha 12	86	1	1	0	0	0	0	0	0	1	hsa-miR-543	-0.07	-0.07	N/A	2009, 2011
PCDHA13	ENST00000289272.2	protocadherin alpha 13	86	1	1	0	0	0	0	0	0	1	hsa-miR-543	-0.07	-0.07	N/A	2009, 2011
PCDHA2	ENST00000526136.1	protocadherin alpha 2	86	1	1	0	0	0	0	0	0	1	hsa-miR-543	-0.07	-0.07	N/A	2009, 2011
PCDHA3	ENST00000522353.2	protocadherin alpha 3	86	1	1	0	0	0	0	0	0	1	hsa-miR-543	-0.07	-0.07	N/A	2009, 2011
PCDHA4	ENST00000530339.1	protocadherin alpha 4	86	1	1	0	0	0	0	0	0	1	hsa-miR-543	-0.07	-0.07	N/A	2009, 2011
PCDHA5	ENST00000529859.1	protocadherin alpha 5	86	1	1	0	0	0	0	0	0	1	hsa-miR-543	-0.07	-0.07	N/A	2009, 2011
PCDHA6	ENST00000529310.1	protocadherin alpha 6	86	1	1	0	0	0	0	0	0	1	hsa-miR-543	-0.07	-0.07	N/A	2009, 2011
PCDHA7	ENST00000525929.1	protocadherin alpha 7	86	1	1	0	0	0	0	0	0	1	hsa-miR-543	-0.07	-0.07	N/A	2009, 2011
PCDHA8	ENST00000531613.1	protocadherin alpha 8	86	1	1	0	0	0	0	0	0	1	hsa-miR-543	-0.07	-0.07	N/A	2009, 2011
PCDHA9	ENST00000532602.1	protocadherin alpha 9	86	1	1	0	0	0	0	0	0	1	hsa-miR-543	-0.07	-0.07	N/A	2011
PCDHAC1	ENST00000253807.2	protocadherin alpha subfamily C, 1	86	1	1	0	0	0	0	0	0	1	hsa-miR-543	-0.07	-0.07	N/A	2009, 2011
PCDHAC2	ENST00000289269.5	protocadherin alpha subfamily C, 2	86	1	1	0	0	0	0	0	0	1	hsa-miR-543	-0.07	-0.07	N/A	2009, 2011
PCF11	ENST00000298281.4	PCF11 cleavage and polyadenylation factor subunit	218	1	0	1	0	0	0	0	0	0	hsa-miR-543	-0.03	-0.04	N/A	2007
PCGF5	ENST00000336126.5	polycomb group ring finger 5	176	1	0	1	0	0	0	0	0	3	hsa-miR-543	0	-0.02	N/A	2007, 2009, 2011
PCNP	ENST00000296024.5	PEST proteolytic signal containing nuclear protein	944	1	0	0	1	0	0	0	0	0	hsa-miR-543	-0.05	-0.05	N/A
PCSK1	ENST00000311106.3	proprotein convertase subtilisin/kexin type 1	83	1	0	1	0	3	0	3	0	1	hsa-miR-543	-0.1	-0.2	N/A	2009, 2011
PCSK5	ENST00000376752.4	proprotein convertase subtilisin/kexin type 5	68	2	0	0	2	0	0	0	0	1	hsa-miR-543	-0.01	-0.02	N/A
PCYOX1	ENST00000264441.5	prenylcysteine oxidase 1	407	2	0	2	0	1	1	0	0	2	hsa-miR-543	-0.11	-0.21	N/A	2011
PDAP1	ENST00000350498.3	PDGFA associated protein 1	208	1	0	1	0	0	0	0	0	0	hsa-miR-543	-0.16	-0.16	N/A	2009, 2011
PDE4D	ENST00000340635.6	phosphodiesterase 4D, cAMP-specific	747	1	0	0	1	0	0	0	0	0	hsa-miR-543	-0.01	-0.01	N/A	2007, 2009, 2011
PDE5A	ENST00000354960.3	phosphodiesterase 5A, cGMP-specific	69	1	0	1	0	4	0	4	0	2	hsa-miR-543	-0.15	-0.2	N/A	2009, 2011
PDE7A	ENST00000401827.3	phosphodiesterase 7A	84	1	0	1	0	0	0	0	0	2	hsa-miR-543	-0.02	-0.02	N/A
PDIK1L	ENST00000374271.4	PDLIM1 interacting kinase 1 like	5	1	1	0	0	0	0	0	0	0	hsa-miR-543	-0.11	-0.11	N/A	2009, 2011
PDS5B	ENST00000315596.10	PDS5, regulator of cohesion maintenance, homolog B (S. cerevisiae)	1493	1	1	0	0	0	0	0	0	6	hsa-miR-543	0	-0.03	N/A	2007, 2011
PDXDC1	ENST00000396410.4	pyridoxal-dependent decarboxylase domain containing 1	6417	1	0	1	0	0	0	0	0	0	hsa-miR-543	-0.1	-0.1	N/A	2009, 2011
PEAK1	ENST00000312493.4	pseudopodium-enriched atypical kinase 1	209	1	0	1	0	1	0	1	0	1	hsa-miR-543	-0.04	-0.04	N/A	2009, 2011
PEG3	ENST00000423103.2	paternally expressed 3	5	1	0	1	0	0	0	0	0	2	hsa-miR-543	-0.02	-0.02	N/A	2011
PHIP	ENST00000275034.4	pleckstrin homology domain interacting protein	668	1	1	0	0	2	0	2	0	6	hsa-miR-543	-0.07	-0.08	N/A	2007, 2009, 2011
PHOX2B	ENST00000226382.2	paired-like homeobox 2b	5	1	0	1	0	0	0	0	0	1	hsa-miR-543	-0.07	-0.07	N/A	2011
PIAS1	ENST00000249636.6	protein inhibitor of activated STAT, 1	368	1	1	0	0	1	0	0	1	5	hsa-miR-543	-0.01	-0.07	N/A
PIK3CA	ENST00000263967.3	phosphatidylinositol-4,5-bisphosphate 3-kinase, catalytic subunit alpha	112	1	0	0	1	0	0	0	0	2	hsa-miR-543	-0.07	-0.14	N/A
PIK3CB	ENST00000477593.1	phosphatidylinositol-4,5-bisphosphate 3-kinase, catalytic subunit beta	437	1	0	0	1	1	0	1	0	3	hsa-miR-543	-0.14	-0.15	N/A
PJA2	ENST00000361189.2	praja ring finger 2, E3 ubiquitin protein ligase	220	1	0	1	0	0	0	0	0	2	hsa-miR-543	-0.02	-0.02	N/A	2009, 2011
PKIA	ENST00000396418.2	protein kinase (cAMP-dependent, catalytic) inhibitor alpha	542	1	0	0	1	3	1	1	1	6	hsa-miR-543	-0.1	-0.18	N/A	2011
PKNOX1	ENST00000291547.5	PBX/knotted 1 homeobox 1	297	2	0	2	0	1	0	1	0	1	hsa-miR-543	-0.01	-0.23	N/A	2007, 2011
PKNOX2	ENST00000298282.9	PBX/knotted 1 homeobox 2	46	1	0	0	1	0	0	0	0	1	hsa-miR-543	-0.02	-0.05	N/A	2009, 2011
PLA2G4A	ENST00000367466.3	phospholipase A2, group IVA (cytosolic, calcium-dependent)	75	1	1	0	0	1	0	1	0	0	hsa-miR-543	-0.17	-0.26	N/A	2007, 2011
PLAG1	ENST00000316981.3	pleiomorphic adenoma gene 1	58	1	1	0	0	2	0	1	1	5	hsa-miR-543	-0.05	-0.06	N/A	2007, 2009, 2011
PLEKHA3	ENST00000234453.5	pleckstrin homology domain containing, family A (phosphoinositide binding specific) member 3	767	1	1	0	0	4	1	2	1	6	hsa-miR-543	-0.19	-0.27	N/A
PLG	ENST00000308192.9	plasminogen	14	1	1	0	0	1	0	1	0	1	hsa-miR-543	0	-0.09	N/A	2011
PLXNC1	ENST00000258526.4	plexin C1	47	1	0	1	0	0	0	0	0	0	hsa-miR-543	-0.03	-0.03	N/A
POC1B-GALNT4	ENST00000547474.1	POC1B-GALNT4 readthrough	275	1	0	1	0	0	0	0	0	4	hsa-miR-543	-0.23	-0.23	N/A
PODXL	ENST00000541194.1	podocalyxin-like	2928	1	0	1	0	1	0	1	0	0	hsa-miR-543	-0.05	-0.05	N/A	2009, 2011
POLA2	ENST00000265465.3	polymerase (DNA directed), alpha 2, accessory subunit	2627	1	0	1	0	0	0	0	0	0	hsa-miR-543	0	-0.02	N/A
POMT2	ENST00000261534.4	protein-O-mannosyltransferase 2	526	1	0	0	1	0	0	0	0	1	hsa-miR-543	0	-0.01	N/A
PPARGC1A	ENST00000264867.2	peroxisome proliferator-activated receptor gamma, coactivator 1 alpha	19	1	0	1	0	0	0	0	0	4	hsa-miR-543	-0.02	-0.05	N/A	2007, 2009, 2011
PPARGC1B	ENST00000309241.5	peroxisome proliferator-activated receptor gamma, coactivator 1 beta	12	1	0	1	0	1	0	1	0	6	hsa-miR-543	-0.03	-0.04	N/A	2011
PPIL4	ENST00000340881.2	peptidylprolyl isomerase (cyclophilin)-like 4	1565	1	0	0	1	4	0	0	4	4	hsa-miR-543	-0.11	-0.15	N/A
PPP1CB	ENST00000395366.2	protein phosphatase 1, catalytic subunit, beta isozyme	5795	2	0	1	1	1	0	0	1	3	hsa-miR-543	-0.07	-0.08	N/A	2007, 2009, 2011
PPP2R2C	ENST00000335585.5	protein phosphatase 2, regulatory subunit B, gamma	115	2	0	1	1	1	0	0	1	0	hsa-miR-543	-0.2	-0.2	N/A	2007, 2009, 2011
PPTC7	ENST00000354300.3	PTC7 protein phosphatase homolog (S. cerevisiae)	817	1	0	0	1	2	0	0	2	4	hsa-miR-543	-0.02	-0.03	N/A	2007
PRDM10	ENST00000358825.5	PR domain containing 10	68	1	0	1	0	0	0	0	0	2	hsa-miR-543	-0.02	-0.02	N/A	2007
PRDM16	ENST00000511072.1	PR domain containing 16	64	1	0	0	1	0	0	0	0	1	hsa-miR-543	-0.01	-0.01	N/A	2009, 2011
PRKAA2	ENST00000371244.4	protein kinase, AMP-activated, alpha 2 catalytic subunit	561	1	1	0	0	2	0	1	1	6	hsa-miR-543	-0.05	-0.06	N/A
PRKG1	ENST00000373985.1	protein kinase, cGMP-dependent, type I	12	1	1	0	0	2	1	1	0	2	hsa-miR-543	-0.08	-0.08	N/A	2009, 2011
PROX1	ENST00000366958.4	prospero homeobox 1	131	1	0	1	0	2	0	1	1	3	hsa-miR-543	-0.1	-0.11	N/A
PSPC1	ENST00000338910.4	paraspeckle component 1	14	1	0	1	0	0	0	0	0	2	hsa-miR-543	-0.12	-0.12	N/A	2007
PTEN	ENST00000371953.3	phosphatase and tensin homolog	118	1	0	1	0	2	0	0	2	8	hsa-miR-543	-0.06	-0.08	N/A	2011
PTGR2	ENST00000555661.1	prostaglandin reductase 2	244	1	0	1	0	1	0	1	0	4	hsa-miR-543	-0.09	-0.21	N/A	2011
PTP4A1	ENST00000370651.3	protein tyrosine phosphatase type IVA, member 1	5740	1	0	0	1	2	0	0	2	4	hsa-miR-543	-0.04	-0.05	N/A	2009, 2011
PTPN3	ENST00000412145.1	protein tyrosine phosphatase, non-receptor type 3	374	1	0	1	0	1	0	1	0	1	hsa-miR-543	-0.04	-0.06	N/A	2011
PTPRD	ENST00000381196.4	protein tyrosine phosphatase, receptor type, D	101	1	0	1	0	1	0	1	0	1	hsa-miR-543	-0.03	-0.04	N/A	2007, 2009, 2011
PTRH2	ENST00000393038.2	peptidyl-tRNA hydrolase 2	386	1	0	1	0	1	0	0	1	2	hsa-miR-543	-0.04	-0.1	N/A
PURB	ENST00000395699.2	purine-rich element binding protein B	497	1	0	1	0	1	0	0	1	1	hsa-miR-543	-0.05	-0.09	N/A	2007, 2009, 2011
PWWP2A	ENST00000456329.3	PWWP domain containing 2A	272	1	0	1	0	3	0	0	3	1	hsa-miR-543	-0.14	-0.15	N/A	2009, 2011
PYGO1	ENST00000302000.6	pygopus homolog 1 (Drosophila)	104	1	0	1	0	2	0	0	2	4	hsa-miR-543	-0.04	-0.06	N/A
PYURF	ENST00000273968.4	PIGY upstream reading frame	103	1	0	1	0	0	0	0	0	0	hsa-miR-543	-0.25	-0.25	N/A
RAB11A	ENST00000569896.1	RAB11A, member RAS oncogene family	5781	1	0	1	0	1	0	1	0	2	hsa-miR-543	-0.14	-0.26	N/A	2007, 2011
RAB18	ENST00000356940.6	RAB18, member RAS oncogene family	1410	1	0	0	1	0	0	0	0	2	hsa-miR-543	-0.01	-0.01	N/A
RAB21	ENST00000261263.3	RAB21, member RAS oncogene family	1823	1	0	0	1	2	0	1	1	3	hsa-miR-543	-0.03	-0.05	N/A	2007
RAB30	ENST00000533486.1	RAB30, member RAS oncogene family	274	1	1	0	0	3	1	0	2	4	hsa-miR-543	-0.11	-0.18	N/A
RAB9A	ENST00000464506.1	RAB9A, member RAS oncogene family	742	1	0	0	1	0	0	0	0	1	hsa-miR-543	-0.05	-0.09	N/A
RABGEF1	ENST00000284957.5	RAB guanine nucleotide exchange factor (GEF) 1	289	1	0	1	0	1	0	1	0	0	hsa-miR-543	-0.13	-0.18	N/A	2007, 2009
RABL3	ENST00000273375.3	RAB, member of RAS oncogene family-like 3	165	1	1	0	0	1	1	0	0	0	hsa-miR-543	-0.15	-0.29	N/A	2009, 2011
RALGAPA2	ENST00000202677.7	Ral GTPase activating protein, alpha subunit 2 (catalytic)	24	1	0	1	0	0	0	0	0	2	hsa-miR-543	-0.02	-0.02	N/A	2011
RAP1A	ENST00000369709.3	RAP1A, member of RAS oncogene family	382	1	0	0	1	2	0	0	2	0	hsa-miR-543	-0.08	-0.09	N/A	2007
RAP2B	ENST00000323534.2	RAP2B, member of RAS oncogene family	594	1	0	0	1	1	0	0	1	1	hsa-miR-543	-0.01	-0.02	N/A	2009, 2011
RASAL2	ENST00000448150.3	RAS protein activator like 2	950	2	1	1	0	3	0	0	3	6	hsa-miR-543	-0.07	-0.08	N/A	2011
RASSF2	ENST00000379400.3	Ras association (RalGDS/AF-6) domain family member 2	88	1	0	1	0	1	0	1	0	0	hsa-miR-543	-0.04	-0.04	N/A
RASSF8	ENST00000541490.1	Ras association (RalGDS/AF-6) domain family (N-terminal) member 8	1290	1	0	1	0	2	0	1	1	1	hsa-miR-543	-0.05	-0.05	N/A	2011
RBFOX1	ENST00000355637.4	RNA binding protein, fox-1 homolog (C. elegans) 1	5	1	0	1	0	0	0	0	0	0	hsa-miR-543	0	-0.09	N/A	2011
RBM18	ENST00000417201.3	RNA binding motif protein 18	963	1	0	1	0	2	0	1	1	3	hsa-miR-543	-0.08	-0.14	N/A
RBM26	ENST00000267229.7	RNA binding motif protein 26	122	1	0	1	0	0	0	0	0	3	hsa-miR-543	-0.05	-0.12	N/A	2007, 2009, 2011
RBM27	ENST00000265271.5	RNA binding motif protein 27	130	1	1	0	0	0	0	0	0	3	hsa-miR-543	-0.07	-0.16	N/A	2011
RBM47	ENST00000319592.4	RNA binding motif protein 47	264	1	1	0	0	2	0	0	2	2	hsa-miR-543	-0.18	-0.18	N/A	2007, 2009, 2011
RCHY1	ENST00000451788.1	ring finger and CHY zinc finger domain containing 1, E3 ubiquitin protein ligase	821	1	1	0	0	0	0	0	0	0	hsa-miR-543	-0.04	-0.11	N/A	2009, 2011
REPS2	ENST00000357277.3	RALBP1 associated Eps domain containing 2	36	1	1	0	0	1	0	1	0	3	hsa-miR-543	-0.16	-0.18	N/A	2009, 2011
RGS7BP	ENST00000334025.2	regulator of G-protein signaling 7 binding protein	5	1	0	0	1	0	0	0	0	1	hsa-miR-543	0	-0.02	N/A
RHOQ	ENST00000238738.4	ras homolog family member Q	179	1	0	1	0	1	0	0	1	2	hsa-miR-543	-0.17	-0.23	N/A	2007, 2011
RIMBP3C	ENST00000331505.5	RIMS binding protein 3C	5	1	1	0	0	0	0	0	0	1	hsa-miR-543	-0.16	-0.16	N/A
RNF115	ENST00000369291.5	ring finger protein 115	757	1	0	1	0	3	0	2	1	2	hsa-miR-543	-0.31	-0.37	N/A
RNF125	ENST00000217740.3	ring finger protein 125, E3 ubiquitin protein ligase	214	1	0	1	0	0	0	0	0	0	hsa-miR-543	-0.12	-0.12	N/A	2009, 2011
RNF13	ENST00000392894.3	ring finger protein 13	5	1	1	0	0	0	0	0	0	1	hsa-miR-543	-0.28	-0.28	N/A	2007, 2009, 2011
RNF141	ENST00000265981.2	ring finger protein 141	345	1	1	0	0	1	0	0	1	2	hsa-miR-543	-0.12	-0.13	N/A	2009, 2011
RNF2	ENST00000367510.3	ring finger protein 2	414	1	1	0	0	1	0	0	1	2	hsa-miR-543	-0.17	-0.22	N/A	2007, 2009, 2011
ROR2	ENST00000375708.3	receptor tyrosine kinase-like orphan receptor 2	43	1	0	1	0	0	0	0	0	0	hsa-miR-543	-0.03	-0.03	N/A	2009, 2011
RORA	ENST00000335670.6	RAR-related orphan receptor A	102	1	0	1	0	4	0	2	2	5	hsa-miR-543	-0.09	-0.11	N/A	2011
RORB	ENST00000376896.3	RAR-related orphan receptor B	5	1	0	1	0	0	0	0	0	4	hsa-miR-543	-0.05	-0.05	N/A
RP11-178L8.4	ENST00000568879.1		20	1	0	0	1	0	0	0	0	0	hsa-miR-543	-0.13	-0.18	N/A
RP2	ENST00000218340.3	retinitis pigmentosa 2 (X-linked recessive)	441	1	0	1	0	1	0	0	1	4	hsa-miR-543	-0.11	-0.11	N/A	2009, 2011
RPAP3	ENST00000005386.3	RNA polymerase II associated protein 3	55	1	0	0	1	4	0	1	3	4	hsa-miR-543	-0.02	-0.16	N/A	2011
RRAGA	ENST00000380527.1	Ras-related GTP binding A	3226	1	1	0	0	0	0	0	0	0	hsa-miR-543	-0.29	-0.29	N/A	2007, 2009, 2011
RRAGC	ENST00000373001.3	Ras-related GTP binding C	1062	1	0	1	0	1	0	0	1	5	hsa-miR-543	-0.02	-0.07	N/A
RRAGD	ENST00000369415.4	Ras-related GTP binding D	644	1	1	0	0	5	0	3	2	3	hsa-miR-543	-0.03	-0.21	N/A
RSBN1	ENST00000261441.5	round spermatid basic protein 1	54	1	1	0	0	0	0	0	0	3	hsa-miR-543	-0.03	-0.03	N/A	2011
RSPO2	ENST00000517939.1	R-spondin 2	5	1	0	1	0	0	0	0	0	1	hsa-miR-543	-0.14	-0.14	N/A	2007, 2009, 2011
RSRC2	ENST00000331738.7	arginine/serine-rich coiled-coil 2	320	1	0	0	1	0	0	0	0	2	hsa-miR-543	-0.03	-0.03	N/A	2007
RTCB	ENST00000451746.2	RNA 2',3'-cyclic phosphate and 5'-OH ligase	9513	1	0	1	0	0	0	0	0	0	hsa-miR-543	-0.15	-0.21	N/A
RTKN2	ENST00000373789.3	rhotekin 2	192	1	0	1	0	0	0	0	0	2	hsa-miR-543	-0.05	-0.05	N/A
RWDD2B	ENST00000493196.1	RWD domain containing 2B	266	1	0	1	0	2	0	0	2	2	hsa-miR-543	-0.12	-0.15	N/A
SAMD4A	ENST00000392067.3	sterile alpha motif domain containing 4A	449	1	1	0	0	0	0	0	0	3	hsa-miR-543	-0.2	-0.23	N/A	2011
SAMD4B	ENST00000314471.6	sterile alpha motif domain containing 4B	46	1	0	0	1	1	1	0	0	1	hsa-miR-543	-0.04	-0.04	N/A	2007, 2009, 2011
SAMD8	ENST00000372687.4	sterile alpha motif domain containing 8	100	1	0	0	1	3	1	0	2	3	hsa-miR-543	-0.04	-0.09	N/A	2007
SBF2	ENST00000256190.8	SET binding factor 2	65	1	0	0	1	0	0	0	0	0	hsa-miR-543	-0.01	-0.01	N/A	2011
SCAI	ENST00000336505.6	suppressor of cancer cell invasion	74	1	0	0	1	4	0	1	3	8	hsa-miR-543	-0.02	-0.06	N/A
SCARF1	ENST00000571272.1	scavenger receptor class F, member 1	5	1	0	1	0	0	0	0	0	0	hsa-miR-543	-0.03	-0.03	N/A
SCHIP1	ENST00000445224.2	schwannomin interacting protein 1	891	1	0	1	0	0	0	0	0	0	hsa-miR-543	-0.15	-0.15	N/A	2011
SCN2B	ENST00000278947.5	sodium channel, voltage-gated, type II, beta subunit	5	1	0	1	0	0	0	0	0	0	hsa-miR-543	-0.02	-0.02	N/A	2009, 2011
SCOC	ENST00000608372.1	short coiled-coil protein	922	1	0	1	0	1	1	0	0	1	hsa-miR-543	-0.18	-0.21	N/A	2007
SCP2	ENST00000488965.1	sterol carrier protein 2	3640	1	0	1	0	2	0	1	1	0	hsa-miR-543	-0.37	-0.38	N/A
SDAD1	ENST00000356260.5	SDA1 domain containing 1	91	1	0	0	1	3	1	1	1	1	hsa-miR-543	-0.12	-0.22	N/A
SDF2L1	ENST00000248958.4	stromal cell-derived factor 2-like 1	1236	1	0	1	0	0	0	0	0	0	hsa-miR-543	-0.32	-0.32	N/A	2007, 2009, 2011
SEL1L	ENST00000336735.4	sel-1 suppressor of lin-12-like (C. elegans)	1271	1	0	1	0	4	0	1	3	7	hsa-miR-543	-0.03	-0.08	N/A	2007, 2009, 2011
SEMA4C	ENST00000305476.5	sema domain, immunoglobulin domain (Ig), transmembrane domain (TM) and short cytoplasmic domain, (semaphorin) 4C	31	1	0	1	0	0	0	0	0	0	hsa-miR-543	-0.02	-0.02	N/A	2007, 2009, 2011
SENP1	ENST00000004980.5	SUMO1/sentrin specific peptidase 1	361	1	1	0	0	2	0	0	2	4	hsa-miR-543	-0.09	-0.11	N/A	2007, 2009
SENP2	ENST00000296257.5	SUMO1/sentrin/SMT3 specific peptidase 2	1693	1	1	0	0	0	0	0	0	0	hsa-miR-543	-0.04	-0.05	N/A	2009, 2011
SENP7	ENST00000394095.2	SUMO1/sentrin specific peptidase 7	342	1	0	1	0	2	0	0	2	3	hsa-miR-543	-0.08	-0.08	N/A	2007, 2009
SEPTIN11	ENST00000264893.6	septin 11	515	1	0	1	0	0	0	0	0	0	hsa-miR-543	-0.02	-0.02	N/A	2011
SEPTIN3	ENST00000396425.3	septin 3	241	1	0	1	0	2	0	1	1	0	hsa-miR-543	-0.06	-0.06	N/A	2007, 2009, 2011
SERPINI1	ENST00000446050.2	serpin peptidase inhibitor, clade I (neuroserpin), member 1	549	1	1	0	0	0	0	0	0	1	hsa-miR-543	-0.35	-0.35	N/A
SERTAD4	ENST00000367012.3	SERTA domain containing 4	296	1	0	0	1	1	0	0	1	2	hsa-miR-543	-0.02	-0.02	N/A
SERTM1	ENST00000315190.3	serine-rich and transmembrane domain containing 1	12	1	0	1	0	0	0	0	0	1	hsa-miR-543	-0.04	-0.04	N/A
SF1	ENST00000377390.3	splicing factor 1	17473	1	0	1	0	0	0	0	0	0	hsa-miR-543	-0.1	-0.1	N/A	2011
SF3B3	ENST00000302516.5	splicing factor 3b, subunit 3, 130kDa	2541	2	0	1	1	0	0	0	0	1	hsa-miR-543	-0.01	-0.03	N/A	2009, 2011
SH3GLB1	ENST00000370558.4	SH3-domain GRB2-like endophilin B1	3418	2	1	1	0	2	0	0	2	0	hsa-miR-543	-0.16	-0.21	N/A	2009, 2011
SHANK3	ENST00000414786.2	SH3 and multiple ankyrin repeat domains 3	5	1	0	1	0	0	0	0	0	0	hsa-miR-543	-0.02	-0.02	N/A
SHC3	ENST00000375835.4	SHC (Src homology 2 domain containing) transforming protein 3	18	3	0	3	0	0	0	0	0	2	hsa-miR-543	0	-0.08	N/A	2011
SHISA9	ENST00000558583.1	shisa family member 9	5	1	0	1	0	0	0	0	0	0	hsa-miR-543	-0.11	-0.11	N/A	2011
SIAE	ENST00000263593.3	sialic acid acetylesterase	22	1	0	1	0	0	0	0	0	0	hsa-miR-543	-0.15	-0.15	N/A
SIK2	ENST00000304987.3	salt-inducible kinase 2	378	1	0	0	1	0	0	0	0	1	hsa-miR-543	0	-0.01	N/A
SIRPA	ENST00000400068.3	signal-regulatory protein alpha	1235	1	0	1	0	1	0	0	1	1	hsa-miR-543	-0.07	-0.09	N/A	2011
SIRT1	ENST00000212015.6	sirtuin 1	220	2	1	1	0	0	0	0	0	1	hsa-miR-543	-0.23	-0.23	N/A	2007, 2009, 2011
SIX2	ENST00000303077.6	SIX homeobox 2	75	1	0	1	0	0	0	0	0	0	hsa-miR-543	-0.13	-0.13	N/A	2007, 2009, 2011
SLAIN1	ENST00000418532.1	SLAIN motif family, member 1	842	1	0	1	0	0	0	0	0	2	hsa-miR-543	-0.13	-0.13	N/A	2007, 2009, 2011
SLAIN2	ENST00000264313.6	SLAIN motif family, member 2	859	1	1	0	0	1	0	1	0	6	hsa-miR-543	-0.05	-0.21	N/A	2009, 2011
SLC10A7	ENST00000264986.3	solute carrier family 10, member 7	77	1	0	1	0	4	0	2	2	4	hsa-miR-543	-0.29	-0.56	N/A	2007, 2009, 2011
SLC12A5	ENST00000243964.3	solute carrier family 12 (potassium/chloride transporter), member 5	5	1	1	0	0	0	0	0	0	0	hsa-miR-543	-0.03	-0.03	N/A	2009, 2011
SLC16A14	ENST00000295190.4	solute carrier family 16, member 14	34	1	0	1	0	1	0	1	0	1	hsa-miR-543	-0.04	-0.04	N/A	2011
SLC16A6	ENST00000327268.4	solute carrier family 16, member 6	17	1	0	1	0	1	0	0	1	1	hsa-miR-543	-0.09	-0.09	N/A	2011
SLC23A2	ENST00000338244.1	solute carrier family 23 (ascorbic acid transporter), member 2	121	1	0	0	1	0	0	0	0	0	hsa-miR-543	-0.01	-0.01	N/A	2007
SLC25A12	ENST00000422440.2	solute carrier family 25 (aspartate/glutamate carrier), member 12	566	1	0	1	0	0	0	0	0	2	hsa-miR-543	-0.14	-0.14	N/A	2011
SLC26A9	ENST00000367135.3	solute carrier family 26 (anion exchanger), member 9	18	2	0	1	1	0	0	0	0	0	hsa-miR-543	-0.09	-0.09	N/A	2007, 2009, 2011
SLC30A5	ENST00000396591.3	solute carrier family 30 (zinc transporter), member 5	677	1	0	1	0	0	0	0	0	0	hsa-miR-543	-0.03	-0.07	N/A
SLC30A8	ENST00000427715.2	solute carrier family 30 (zinc transporter), member 8	5	1	0	0	1	2	0	2	0	2	hsa-miR-543	-0.07	-0.07	N/A	2007, 2009, 2011
SLC31A1	ENST00000374212.4	solute carrier family 31 (copper transporter), member 1	171	1	0	1	0	0	0	0	0	2	hsa-miR-543	-0.01	-0.09	N/A	2007, 2009, 2011
SLC35F1	ENST00000360388.4	solute carrier family 35, member F1	56	1	1	0	0	0	0	0	0	4	hsa-miR-543	-0.03	-0.03	N/A
SLC38A4	ENST00000447411.1	solute carrier family 38, member 4	10	1	1	0	0	4	1	1	2	0	hsa-miR-543	-0.13	-0.13	N/A	2011
SLC38A9	ENST00000396865.2	solute carrier family 38, member 9	156	1	1	0	0	1	0	1	0	1	hsa-miR-543	0	-0.06	N/A
SLC44A1	ENST00000374720.3	solute carrier family 44 (choline transporter), member 1	407	1	0	0	1	0	0	0	0	5	hsa-miR-543	-0.01	-0.01	N/A	2007
SLC5A3	ENST00000608209.1	sodium/myo-inositol cotransporter	24	2	0	1	1	5	1	3	1	5	hsa-miR-543	-0.16	-0.18	N/A	2011
SLC9A8	ENST00000361573.2	solute carrier family 9, subfamily A (NHE8, cation proton antiporter 8), member 8	474	1	0	1	0	0	0	0	0	0	hsa-miR-543	-0.04	-0.04	N/A	2009, 2011
SLITRK3	ENST00000475390.1	SLIT and NTRK-like family, member 3	5	2	0	1	1	0	0	0	0	3	hsa-miR-543	-0.03	-0.03	N/A	2007, 2009, 2011
SMAD7	ENST00000262158.2	SMAD family member 7	142	1	0	1	0	0	0	0	0	0	hsa-miR-543	-0.05	-0.05	N/A	2007, 2009, 2011
SMIM14	ENST00000295958.5	small integral membrane protein 14	601	1	0	0	1	2	1	0	1	0	hsa-miR-543	-0.19	-0.22	N/A
SMIM15	ENST00000339020.3	small integral membrane protein 15	1037	1	0	1	0	1	0	1	0	3	hsa-miR-543	-0.04	-0.25	N/A
SMIM7	ENST00000487416.2	small integral membrane protein 7	1144	1	0	1	0	1	0	1	0	1	hsa-miR-543	-0.25	-0.32	N/A
SNAP25	ENST00000254976.2	synaptosomal-associated protein, 25kDa	54	1	0	1	0	0	0	0	0	2	hsa-miR-543	-0.05	-0.05	N/A
SNTB1	ENST00000395601.3	syntrophin, beta 1 (dystrophin-associated protein A1, 59kDa, basic component 1)	217	1	0	1	0	2	0	0	2	1	hsa-miR-543	-0.01	-0.05	N/A	2011
SNX30	ENST00000374232.3	sorting nexin family member 30	33	1	0	1	0	4	0	1	3	3	hsa-miR-543	-0.08	-0.09	N/A	2009, 2011
SON	ENST00000290239.6	SON DNA binding protein	161	1	1	0	0	0	0	0	0	1	hsa-miR-543	-0.03	-0.03	N/A	2007, 2009, 2011
SOS1	ENST00000426016.1	son of sevenless homolog 1 (Drosophila)	189	1	1	0	0	0	0	0	0	0	hsa-miR-543	-0.12	-0.12	N/A	2011
SOWAHA	ENST00000378693.2	sosondowah ankyrin repeat domain family member A	138	1	0	1	0	0	0	0	0	1	hsa-miR-543	-0.1	-0.1	N/A	2009, 2011
SP3	ENST00000310015.6	Sp3 transcription factor	285	1	0	0	1	2	2	0	0	2	hsa-miR-543	-0.04	-0.07	N/A	2007, 2011
SPATA13	ENST00000382108.3	spermatogenesis associated 13	900	1	0	0	1	1	0	1	0	0	hsa-miR-543	-0.03	-0.03	N/A
SPIN1	ENST00000375859.3	spindlin 1	686	1	0	1	0	1	0	1	0	1	hsa-miR-543	-0.08	-0.08	N/A	2007, 2009, 2011
SPOCK2	ENST00000373109.2	sparc/osteonectin, cwcv and kazal-like domains proteoglycan (testican) 2	31	1	0	0	1	0	0	0	0	0	hsa-miR-543	0	-0.01	N/A	2007, 2009, 2011
SPPL2A	ENST00000261854.5	signal peptide peptidase like 2A	240	1	1	0	0	3	0	1	2	1	hsa-miR-543	-0.05	-0.12	N/A
SRPK2	ENST00000393651.3	SRSF protein kinase 2	381	1	0	0	1	0	0	0	0	2	hsa-miR-543	-0.07	-0.08	N/A
SRSF10	ENST00000343255.5	serine/arginine-rich splicing factor 10	1920	2	1	0	1	1	0	1	0	6	hsa-miR-543	-0.09	-0.09	N/A	2007
SRSF7	ENST00000313117.6	serine/arginine-rich splicing factor 7	16077	1	1	0	0	0	0	0	0	1	hsa-miR-543	-0.05	-0.25	N/A
SS18L1	ENST00000331758.3	synovial sarcoma translocation gene on chromosome 18-like 1	274	2	0	2	0	2	0	1	1	1	hsa-miR-543	-0.14	-0.17	N/A	2007, 2009, 2011
ST8SIA3	ENST00000324000.3	ST8 alpha-N-acetyl-neuraminide alpha-2,8-sialyltransferase 3	5	1	0	1	0	1	0	1	0	1	hsa-miR-543	-0.11	-0.11	N/A
STOX2	ENST00000308497.4	storkhead box 2	379	1	0	0	1	1	0	1	0	2	hsa-miR-543	-0.03	-0.03	N/A
STRBP	ENST00000447404.2	spermatid perinuclear RNA binding protein	575	1	1	0	0	2	0	1	1	0	hsa-miR-543	-0.23	-0.26	N/A	2007, 2009, 2011
STT3B	ENST00000295770.2	STT3B, subunit of the oligosaccharyltransferase complex (catalytic)	4458	1	1	0	0	1	0	1	0	1	hsa-miR-543	-0.16	-0.19	N/A
STYX	ENST00000354586.4	serine/threonine/tyrosine interacting protein	250	1	0	0	1	2	0	1	1	1	hsa-miR-543	-0.06	-0.14	N/A
SUGP1	ENST00000247001.5	SURP and G patch domain containing 1	445	1	0	1	0	0	0	0	0	0	hsa-miR-543	-0.04	-0.04	N/A
SYNCRIP	ENST00000355238.6	synaptotagmin binding, cytoplasmic RNA interacting protein	4864	2	1	1	0	0	0	0	0	1	hsa-miR-543	-0.02	-0.07	N/A
SYNE1	ENST00000367255.5	spectrin repeat containing, nuclear envelope 1	144	1	1	0	0	0	0	0	0	0	hsa-miR-543	-0.19	-0.19	N/A	2007, 2009, 2011
SYPL2	ENST00000369872.3	synaptophysin-like 2	69	1	0	1	0	0	0	0	0	0	hsa-miR-543	-0.02	-0.02	N/A	2007, 2011
SYTL3	ENST00000367081.3	synaptotagmin-like 3	16	1	0	0	1	0	0	0	0	0	hsa-miR-543	-0.01	-0.01	N/A
TAF13	ENST00000338366.5	TAF13 RNA polymerase II, TATA box binding protein (TBP)-associated factor, 18kDa	745	1	1	0	0	1	0	1	0	0	hsa-miR-543	-0.45	-0.46	N/A
TAF9B	ENST00000341864.5	TAF9B RNA polymerase II, TATA box binding protein (TBP)-associated factor, 31kDa	19	1	0	1	0	0	0	0	0	4	hsa-miR-543	-0.01	-0.02	N/A	2007, 2009, 2011
TBC1D1	ENST00000261439.4	TBC1 (tre-2/USP6, BUB2, cdc16) domain family, member 1	150	1	0	1	0	2	0	2	0	3	hsa-miR-543	-0.1	-0.17	N/A	2007, 2009, 2011
TBC1D9	ENST00000442267.2	TBC1 domain family, member 9 (with GRAM domain)	200	1	0	1	0	1	0	1	0	0	hsa-miR-543	-0.04	-0.12	N/A	2009, 2011
TCERG1	ENST00000296702.5	transcription elongation regulator 1	152	2	1	1	0	0	0	0	0	1	hsa-miR-543	-0.26	-0.27	N/A	2007, 2009, 2011
TCF7L2	ENST00000369386.1	transcription factor 7-like 2 (T-cell specific, HMG-box)	650	1	0	1	0	0	0	0	0	1	hsa-miR-543	-0.18	-0.19	N/A	2011
TDRD6	ENST00000544460.1	tudor domain containing 6	65	1	0	1	0	1	0	0	1	0	hsa-miR-543	0	-0.05	N/A
TEAD1	ENST00000361905.4	TEA domain family member 1 (SV40 transcriptional enhancer factor)	740	1	0	0	1	1	0	1	0	4	hsa-miR-543	-0.03	-0.03	N/A	2007, 2009, 2011
TENM1	ENST00000371130.3	teneurin transmembrane protein 1	5	1	0	0	1	1	1	0	0	0	hsa-miR-543	-0.04	-0.04	N/A	2011
TGIF2	ENST00000373874.2	TGFB-induced factor homeobox 2	192	1	0	1	0	0	0	0	0	0	hsa-miR-543	-0.05	-0.06	N/A	2009, 2011
THBS1	ENST00000260356.5	thrombospondin 1	46844	1	0	0	1	0	0	0	0	3	hsa-miR-543	-0.01	-0.01	N/A
TLK2	ENST00000582809.1	tousled-like kinase 2	5	1	1	0	0	0	0	0	0	2	hsa-miR-543	0	-0.03	N/A	2009, 2011
TLL1	ENST00000061240.2	tolloid-like 1	247	1	1	0	0	0	0	0	0	3	hsa-miR-543	-0.05	-0.14	N/A	2011
TM7SF3	ENST00000343028.4	transmembrane 7 superfamily member 3	35	1	0	1	0	1	0	1	0	0	hsa-miR-543	-0.02	-0.08	N/A
TMEM106B	ENST00000396667.3	transmembrane protein 106B	615	1	0	1	0	5	0	3	2	8	hsa-miR-543	-0.17	-0.26	N/A
TMEM120B	ENST00000449592.2	transmembrane protein 120B	60	1	0	1	0	0	0	0	0	1	hsa-miR-543	0	-0.02	N/A	2011
TMEM151B	ENST00000451188.2	transmembrane protein 151B	5	1	0	1	0	0	0	0	0	1	hsa-miR-543	-0.04	-0.04	N/A	2011
TMEM168	ENST00000312814.6	transmembrane protein 168	195	1	0	1	0	2	0	0	2	1	hsa-miR-543	-0.05	-0.07	N/A
TMEM194A	ENST00000379391.3	transmembrane protein 194A	43	1	0	1	0	0	0	0	0	2	hsa-miR-543	-0.05	-0.08	N/A	2009, 2011
TMEM200C	ENST00000581347.2	transmembrane protein 200C	54	3	1	0	2	2	1	0	1	2	hsa-miR-543	-0.18	-0.23	N/A
TMEM203	ENST00000343666.5	transmembrane protein 203	829	1	0	1	0	2	0	2	0	0	hsa-miR-543	-0.45	-0.59	N/A
TMEM236	ENST00000377495.1	transmembrane protein 236	5	1	0	0	1	2	0	0	2	1	hsa-miR-543	-0.03	-0.03	N/A
TMEM236	ENST00000480516.1		5	1	0	0	1	2	0	0	2	1	hsa-miR-543	-0.03	-0.03	N/A
TMEM237	ENST00000409444.2	transmembrane protein 237	2209	1	0	0	1	2	1	0	1	1	hsa-miR-543	-0.05	-0.06	N/A	2009, 2011
TMEM242	ENST00000400788.4	transmembrane protein 242	593	1	0	0	1	0	0	0	0	1	hsa-miR-543	0	-0.01	N/A	2009, 2011
TNFRSF11A	ENST00000586569.1	tumor necrosis factor receptor superfamily, member 11a, NFKB activator	93	1	1	0	0	2	0	2	0	1	hsa-miR-543	-0.07	-0.16	N/A
TNFSF11	ENST00000405262.2	tumor necrosis factor (ligand) superfamily, member 11	12	1	1	0	0	1	0	0	1	3	hsa-miR-543	-0.39	-0.39	N/A	2007
TNFSF15	ENST00000374045.4	tumor necrosis factor (ligand) superfamily, member 15	29	1	0	1	0	1	0	1	0	3	hsa-miR-543	-0.05	-0.05	N/A
TNIK	ENST00000436636.2	TRAF2 and NCK interacting kinase	106	1	0	1	0	4	0	1	3	5	hsa-miR-543	0	-0.07	N/A
TNPO1	ENST00000337273.5	transportin 1	2041	1	1	0	0	4	0	1	3	1	hsa-miR-543	-0.07	-0.09	N/A	2007, 2009, 2011
TNRC6B	ENST00000335727.9	trinucleotide repeat containing 6B	69	1	0	1	0	2	0	1	1	1	hsa-miR-543	-0.04	-0.05	N/A	2007, 2009, 2011
TNS3	ENST00000311160.9	tensin 3	28	1	0	1	0	1	0	1	0	1	hsa-miR-543	-0.09	-0.09	N/A	2009, 2011
TOB2	ENST00000327492.3	transducer of ERBB2, 2	71	1	0	1	0	0	0	0	0	0	hsa-miR-543	-0.02	-0.02	N/A	2009, 2011
TOR1B	ENST00000259339.2	torsin family 1, member B (torsin B)	222	1	0	0	1	0	0	0	0	1	hsa-miR-543	0	-0.01	N/A
TOX	ENST00000361421.1	thymocyte selection-associated high mobility group box	139	1	0	1	0	0	0	0	0	0	hsa-miR-543	-0.15	-0.15	N/A	2007, 2009, 2011
TP53INP1	ENST00000448464.2	tumor protein p53 inducible nuclear protein 1	39	1	1	0	0	1	0	0	1	3	hsa-miR-543	-0.02	-0.06	N/A	2011
TPD52	ENST00000379096.5	tumor protein D52	4585	1	0	0	1	0	0	0	0	2	hsa-miR-543	-0.04	-0.04	N/A	2007
TRABD2B	ENST00000606738.2	TraB domain containing 2B	244	1	0	0	1	0	0	0	0	0	hsa-miR-543	-0.01	-0.01	N/A	2011
TRAK2	ENST00000332624.3	trafficking protein, kinesin binding 2	353	1	0	1	0	1	0	1	0	3	hsa-miR-543	-0.13	-0.14	N/A
TRIM39	ENST00000396551.3	tripartite motif containing 39	840	1	1	0	0	0	0	0	0	0	hsa-miR-543	-0.17	-0.17	N/A	2011
TRIM71	ENST00000383763.5	tripartite motif containing 71, E3 ubiquitin protein ligase	67	1	0	1	0	2	0	0	2	5	hsa-miR-543	-0.03	-0.04	N/A
TRPM3	ENST00000377110.3	transient receptor potential cation channel, subfamily M, member 3	11	1	0	1	0	1	0	1	0	4	hsa-miR-543	-0.04	-0.04	N/A
TRPM7	ENST00000560955.1	transient receptor potential cation channel, subfamily M, member 7	281	1	0	0	1	2	0	0	2	4	hsa-miR-543	-0.02	-0.03	N/A	2011
TSC1	ENST00000298552.3	tuberous sclerosis 1	838	1	0	1	0	0	0	0	0	0	hsa-miR-543	-0.02	-0.02	N/A	2011
TSPAN14	ENST00000429989.3	tetraspanin 14	239	1	0	1	0	1	0	1	0	5	hsa-miR-543	-0.02	-0.04	N/A
TSPAN7	ENST00000378482.2	tetraspanin 7	2536	1	1	0	0	0	0	0	0	0	hsa-miR-543	-0.26	-0.26	N/A	2011
TTBK1	ENST00000259750.4	tau tubulin kinase 1	7	1	0	1	0	0	0	0	0	0	hsa-miR-543	-0.06	-0.06	N/A	2007, 2009, 2011
TTLL7	ENST00000260505.8	tubulin tyrosine ligase-like family, member 7	93	1	0	0	1	1	0	1	0	2	hsa-miR-543	-0.07	-0.08	N/A	2007
TUSC3	ENST00000503731.1	tumor suppressor candidate 3	3615	1	0	1	0	1	0	0	1	0	hsa-miR-543	-0.23	-0.23	N/A	2011
TWIST1	ENST00000242261.5	twist basic helix-loop-helix transcription factor 1	190	1	0	1	0	1	0	0	1	2	hsa-miR-543	-0.19	-0.19	N/A	2007, 2009, 2011
TXLNB	ENST00000358430.3	taxilin beta	5	1	0	1	0	1	0	0	1	1	hsa-miR-543	-0.12	-0.12	N/A	2007, 2009, 2011
UBA2	ENST00000246548.4	ubiquitin-like modifier activating enzyme 2	122	2	0	0	2	0	0	0	0	1	hsa-miR-543	-0.02	-0.02	N/A	2007
UBB	ENST00000302182.3	ubiquitin B	1869	1	0	0	1	0	0	0	0	3	hsa-miR-543	-0.06	-0.06	N/A	2007
UBE2J1	ENST00000435041.2	ubiquitin-conjugating enzyme E2, J1	1318	1	0	1	0	0	0	0	0	1	hsa-miR-543	-0.03	-0.11	N/A
UBE2M	ENST00000253023.3	ubiquitin-conjugating enzyme E2M	45	1	1	0	0	0	0	0	0	0	hsa-miR-543	-0.27	-0.27	N/A	2007, 2009, 2011
UBE2T	ENST00000367274.4	ubiquitin-conjugating enzyme E2T (putative)	679	2	1	1	0	0	0	0	0	1	hsa-miR-543	-0.06	-0.36	N/A
UBE2W	ENST00000517608.1	ubiquitin-conjugating enzyme E2W (putative)	102	3	1	0	2	1	0	1	0	3	hsa-miR-543	-0.14	-0.16	N/A	2007, 2009, 2011
UBR3	ENST00000272793.5	ubiquitin protein ligase E3 component n-recognin 3 (putative)	200	1	0	1	0	0	0	0	0	0	hsa-miR-543	-0.01	-0.02	N/A	2007
UBXN2A	ENST00000309033.4	UBX domain protein 2A	45	1	0	0	1	2	0	1	1	4	hsa-miR-543	-0.03	-0.04	N/A	2009, 2011
UBXN2B	ENST00000399598.2	UBX domain protein 2B	157	1	0	1	0	0	0	0	0	1	hsa-miR-543	-0.12	-0.12	N/A	2009, 2011
UHRF1BP1L	ENST00000279907.7	UHRF1 binding protein 1-like	369	1	0	0	1	3	0	2	1	2	hsa-miR-543	-0.05	-0.07	N/A
UNC119B	ENST00000344651.4	unc-119 homolog B (C. elegans)	5	1	0	0	1	0	0	0	0	0	hsa-miR-543	-0.02	-0.02	N/A	2009, 2011
UNC5D	ENST00000287272.2	unc-5 homolog D (C. elegans)	37	2	0	1	1	1	0	0	1	3	hsa-miR-543	-0.05	-0.06	N/A	2009, 2011
UNC80	ENST00000439458.1	unc-80 homolog (C. elegans)	5	1	0	1	0	2	0	1	1	3	hsa-miR-543	-0.05	-0.05	N/A
UNKL	ENST00000389221.4	unkempt homolog (Drosophila)-like	308	1	1	0	0	0	0	0	0	0	hsa-miR-543	-0.01	-0.1	N/A	2009, 2011
USP14	ENST00000261601.7	ubiquitin specific peptidase 14 (tRNA-guanine transglycosylase)	561	1	0	0	1	0	0	0	0	3	hsa-miR-543	-0.07	-0.08	N/A
USP15	ENST00000353364.3	ubiquitin specific peptidase 15	286	1	0	0	1	0	0	0	0	2	hsa-miR-543	0	-0.01	N/A	2007
USP38	ENST00000307017.4	ubiquitin specific peptidase 38	419	1	0	0	1	1	0	0	1	3	hsa-miR-543	-0.01	-0.02	N/A
VAPA	ENST00000400000.2	VAMP (vesicle-associated membrane protein)-associated protein A, 33kDa	2926	1	0	0	1	1	0	0	1	2	hsa-miR-543	-0.02	-0.04	N/A	2007, 2009, 2011
VAPB	ENST00000395802.3	VAMP (vesicle-associated membrane protein)-associated protein B and C	391	1	0	1	0	1	0	0	1	1	hsa-miR-543	-0.03	-0.03	N/A	2011
VAV3	ENST00000370056.4	vav 3 guanine nucleotide exchange factor	1128	1	0	1	0	0	0	0	0	2	hsa-miR-543	-0.02	-0.02	N/A	2009, 2011
VCAN	ENST00000265077.3	versican	542	1	0	1	0	0	0	0	0	3	hsa-miR-543	-0.04	-0.04	N/A	2011
VCPIP1	ENST00000310421.4	valosin containing protein (p97)/p47 complex interacting protein 1	228	1	0	1	0	2	1	0	1	4	hsa-miR-543	-0.12	-0.13	N/A	2009, 2011
VKORC1L1	ENST00000360768.3	vitamin K epoxide reductase complex, subunit 1-like 1	2291	2	1	1	0	0	0	0	0	2	hsa-miR-543	-0.11	-0.24	N/A
VSTM4	ENST00000332853.4	V-set and transmembrane domain containing 4	59	1	0	0	1	0	0	0	0	2	hsa-miR-543	0	-0.01	N/A	2011
WASL	ENST00000223023.4	Wiskott-Aldrich syndrome-like	230	1	1	0	0	2	0	1	1	1	hsa-miR-543	-0.16	-0.17	N/A	2011
WDFY2	ENST00000298125.5	WD repeat and FYVE domain containing 2	85	1	0	1	0	2	0	2	0	2	hsa-miR-543	-0.01	-0.08	N/A
WDR41	ENST00000296679.4	WD repeat domain 41	313	1	0	0	1	3	0	2	1	1	hsa-miR-543	-0.01	-0.06	N/A
WDR75	ENST00000314761.4	WD repeat domain 75	174	1	0	0	1	1	0	1	0	3	hsa-miR-543	-0.14	-0.16	N/A
WNK3	ENST00000375169.3	WNK lysine deficient protein kinase 3	55	1	0	1	0	4	0	0	4	3	hsa-miR-543	-0.06	-0.06	N/A
WRNIP1	ENST00000380769.4	Werner helicase interacting protein 1	931	1	0	0	1	0	0	0	0	0	hsa-miR-543	-0.14	-0.14	N/A	2007
YIPF4	ENST00000238831.4	Yip1 domain family, member 4	3482	1	0	0	1	1	0	1	0	4	hsa-miR-543	-0.02	-0.05	N/A	2007
YOD1	ENST00000315927.4	YOD1 deubiquitinase	55	1	1	0	0	2	0	1	1	3	hsa-miR-543	-0.05	-0.15	N/A	2009, 2011
YTHDC1	ENST00000344157.4	YTH domain containing 1	307	1	0	1	0	3	0	2	1	2	hsa-miR-543	-0.02	-0.09	N/A	2007, 2009, 2011
YTHDF2	ENST00000373812.3	YTH domain family, member 2	38	1	0	1	0	0	0	0	0	1	hsa-miR-543	-0.1	-0.1	N/A	2007, 2009, 2011
ZADH2	ENST00000322342.3	zinc binding alcohol dehydrogenase domain containing 2	207	1	1	0	0	1	0	1	0	5	hsa-miR-543	-0.03	-0.06	N/A	2009, 2011
ZBTB20	ENST00000462705.1	zinc finger and BTB domain containing 20	5	1	0	0	1	3	0	3	0	14	hsa-miR-543	0	-0.07	N/A
ZBTB34	ENST00000319119.4	zinc finger and BTB domain containing 34	726	1	1	0	0	0	0	0	0	3	hsa-miR-543	-0.03	-0.03	N/A
ZBTB4	ENST00000380599.4	zinc finger and BTB domain containing 4	1039	1	1	0	0	0	0	0	0	1	hsa-miR-543	-0.03	-0.03	N/A	2007, 2009, 2011
ZBTB43	ENST00000449886.1	zinc finger and BTB domain containing 43	396	3	1	0	2	0	0	0	0	2	hsa-miR-543	-0.18	-0.18	N/A	2011
ZC3H11A	ENST00000332127.4	zinc finger CCCH-type containing 11A	71	2	0	2	0	0	0	0	0	1	hsa-miR-543	-0.04	-0.04	N/A	2007
ZCCHC14	ENST00000268616.4	zinc finger, CCHC domain containing 14	64	1	0	1	0	2	1	0	1	1	hsa-miR-543	-0.15	-0.17	N/A	2009, 2011
ZDHHC2	ENST00000262096.8	zinc finger, DHHC-type containing 2	171	1	0	0	1	1	0	1	0	4	hsa-miR-543	-0.03	-0.04	N/A
ZDHHC3	ENST00000296127.3	zinc finger, DHHC-type containing 3	426	1	0	1	0	2	1	0	1	6	hsa-miR-543	-0.12	-0.15	N/A	2007, 2009, 2011
ZFAND5	ENST00000237937.3	zinc finger, AN1-type domain 5	2522	2	0	2	0	2	0	0	2	4	hsa-miR-543	-0.27	-0.3	N/A	2007, 2009, 2011
ZFHX4	ENST00000521891.2	zinc finger homeobox 4	194	1	1	0	0	1	0	0	1	1	hsa-miR-543	-0.04	-0.04	N/A	2007, 2009, 2011
ZFP36L2	ENST00000282388.3	ZFP36 ring finger protein-like 2	317	1	0	1	0	0	0	0	0	1	hsa-miR-543	-0.01	-0.04	N/A
ZFX	ENST00000539115.1	zinc finger protein, X-linked	583	1	0	1	0	1	0	1	0	1	hsa-miR-543	-0.07	-0.07	N/A	2009, 2011
ZFY	ENST00000383052.1	zinc finger protein, Y-linked	5	1	0	1	0	3	0	0	3	1	hsa-miR-543	-0.07	-0.07	N/A	2011
ZIC2	ENST00000376335.3	Zic family member 2	1173	1	0	1	0	0	0	0	0	1	hsa-miR-543	-0.14	-0.14	N/A	2007, 2011
ZNF106	ENST00000263805.4	zinc finger protein 106	406	1	1	0	0	1	0	0	1	3	hsa-miR-543	-0.04	-0.04	N/A	2009, 2011
ZNF207	ENST00000394670.4	zinc finger protein 207	839	2	0	1	1	7	1	2	4	7	hsa-miR-543	-0.09	-0.14	N/A
ZNF24	ENST00000589881.1	zinc finger protein 24	1796	1	0	1	0	1	0	1	0	2	hsa-miR-543	-0.06	-0.08	N/A
ZNF281	ENST00000294740.3	zinc finger protein 281	595	1	0	1	0	0	0	0	0	8	hsa-miR-543	-0.08	-0.08	N/A	2007, 2009, 2011
ZNF292	ENST00000369577.3	zinc finger protein 292	230	1	0	1	0	1	0	0	1	1	hsa-miR-543	0	-0.03	N/A
ZNF436	ENST00000314011.4	zinc finger protein 436	73	1	1	0	0	2	0	1	1	2	hsa-miR-543	-0.1	-0.1	N/A
ZNF451	ENST00000370708.4	zinc finger protein 451	190	1	1	0	0	4	0	0	4	4	hsa-miR-543	-0.05	-0.07	N/A
ZNF507	ENST00000311921.4	zinc finger protein 507	378	1	0	0	1	0	0	0	0	1	hsa-miR-543	0	-0.01	N/A	2009, 2011
ZNF638	ENST00000355812.3	zinc finger protein 638	15	1	1	0	0	0	0	0	0	4	hsa-miR-543	-0.03	-0.03	N/A
ZNF644	ENST00000370440.1	zinc finger protein 644	40	1	0	1	0	0	0	0	0	2	hsa-miR-543	-0.03	-0.18	N/A	2007, 2009, 2011
ZNF652	ENST00000362063.2	zinc finger protein 652	33	1	0	1	0	0	0	0	0	2	hsa-miR-543	0	-0.02	N/A	2011
ZNF664	ENST00000538932.2	zinc finger protein 664	736	1	0	1	0	0	0	0	0	1	hsa-miR-543	-0.07	-0.07	N/A
ZNF697	ENST00000421812.2	zinc finger protein 697	43	1	0	1	0	1	0	0	1	0	hsa-miR-543	-0.09	-0.09	N/A	2007, 2011
ZNF703	ENST00000331569.4	zinc finger protein 703	1557	1	0	0	1	0	0	0	0	0	hsa-miR-543	-0.01	-0.01	N/A	2007
ZNF704	ENST00000327835.3	zinc finger protein 704	124	2	1	1	0	2	0	0	2	9	hsa-miR-543	-0.1	-0.27	N/A	2007, 2009, 2011
ZNRF2	ENST00000323037.4	zinc and ring finger 2	403	1	0	0	1	2	0	1	1	7	hsa-miR-543	-0.02	-0.16	N/A
ZSWIM1	ENST00000372523.1	zinc finger, SWIM-type containing 1	72	1	0	1	0	0	0	0	0	0	hsa-miR-543	-0.12	-0.13	N/A	2009, 2011
ZZZ3	ENST00000370801.3	zinc finger, ZZ-type containing 3	338	2	1	0	1	0	0	0	0	2	hsa-miR-543	-0.05	-0.05	N/A	2009, 2011
